# Supplementary material for: Global mycorrhizal plant distribution linked to terrestrial carbon stocks
Source: Nat Commun. 2019 Nov 7;10:5077. doi: 10.1038/s41467-019-13019-2 (PMC6838125; doi:10.1038/s41467-019-13019-2)
Supplement: Supplementary file 13 — Source Data [file 41467_2019_13019_MOESM13_ESM.zip]

Archive with 10 entries (10 files):
- Source Data File Combined/Data file for Suppl Figure3.csv
- Source Data File Combined/Data file for Table1-Fig4-SupplFigs8,9-SupplTables2,4,5.csv
- Source Data File Combined/Source Data files for  Figure1.zip
- Source Data File Combined/Source Data files for Figure2.zip
- Source Data File Combined/Source Data files for Figure3.zip
- Source Data File Combined/Source Data files for Suppl Figure 4.zip
- Source Data File Combined/Source Data files for Suppl Figure 5.zip
- Source Data File Combined/Source Data files for Suppl Figure 6.zip
- Source Data File Combined/Source Data files for Suppl Figure7.zip
- Source Data File Combined/Source Data files for Suppl Table 2.zip
