# Supplementary material for: Global mycorrhizal plant distribution linked to terrestrial carbon stocks
Source: Nat Commun. 2019 Nov 7;10:5077. doi: 10.1038/s41467-019-13019-2 (PMC6838125; doi:10.1038/s41467-019-13019-2)
Supplement: Supplementary file 13 — Source Data [file 41467_2019_13019_MOESM13_ESM.zip › Source Data File Combined/Data file for Suppl Figure3.csv]

Map	Real_data	Mycorrhizal_type
0	0	AM
0	0	AM
0	0	AM
0	0	AM
0	0	AM
0	0	AM
10	0	AM
10	0	AM
10	0	AM
10	0	AM
10	0	AM
10	0	AM
10	0	AM
10	0	AM
10	0	AM
10	0	AM
10	0	AM
10	0	AM
10	0	AM
10	0	AM
10	0	AM
10	0	AM
10	0	AM
10	0	AM
10	0	AM
10	0	AM
10	0	AM
10	0	AM
10	0	AM
10	0	AM
10	0	AM
10	0	AM
10	0	AM
10	0	AM
10	0	AM
10	0	AM
10	0	AM
10	0	AM
10	0	AM
10	0	AM
10	0	AM
10	0	AM
10	0	AM
10	0	AM
10	0	AM
10	0	AM
10	0	AM
10	0	AM
10	0	AM
10	0	AM
10	0	AM
10	0	AM
10	0	AM
10	0	AM
10	0	AM
10	0	AM
10	0	AM
10	0	AM
10	0	AM
10	0	AM
10	0	AM
10	0	AM
10	0	AM
10	0	AM
10	0	AM
10	0	AM
10	0	AM
10	0	AM
10	0	AM
10	0	AM
10	0	AM
10	0	AM
10	0	AM
10	0	AM
10	0	AM
10	0	AM
10	0	AM
10	0	AM
10	0	AM
10	0	AM
10	0	AM
10	0	AM
10	0	AM
10	0	AM
10	0	AM
13	0	AM
14	0	AM
14	0	AM
14	0	AM
14	0	AM
14	0	AM
14	0	AM
14	0	AM
14	0	AM
14	0	AM
14	0	AM
14	0	AM
14	0	AM
14	0	AM
14	0	AM
14	0	AM
14	0	AM
14	0	AM
14	0	AM
14	0	AM
14	0	AM
14	0	AM
14	0	AM
14	0	AM
20	0	AM
20	0	AM
20	0	AM
20	0	AM
20	0	AM
20	0	AM
20	0	AM
20	0	AM
20	0	AM
20	0	AM
20	0	AM
20	0	AM
20	0	AM
20	0	AM
20	0	AM
20	0	AM
20	0	AM
20	0	AM
20	0	AM
20	0	AM
20	0	AM
20	0	AM
20	0	AM
20	0	AM
20	0	AM
20	0	AM
20	0	AM
20	0	AM
20	0	AM
20	0	AM
20	0	AM
20	0	AM
20	0	AM
20	0	AM
20	0	AM
20	0	AM
20	0	AM
20	0	AM
20	0	AM
20	0	AM
20	0	AM
20	0	AM
20	0	AM
20	0	AM
20	0	AM
20	0	AM
20	0	AM
20	0	AM
20	0	AM
20	0	AM
20	0	AM
20	0	AM
20	0	AM
20	0	AM
20	0	AM
20	0	AM
20	0	AM
20	0	AM
20	0	AM
20	0	AM
20	0	AM
20	0	AM
20	0	AM
20	0	AM
20	0	AM
20	0	AM
20	0	AM
20	0	AM
20	0	AM
20	0	AM
20	0	AM
20	0	AM
20	0	AM
20	0	AM
20	0	AM
20	0	AM
20	0	AM
20	0	AM
20	0	AM
20	0	AM
20	0	AM
20	0	AM
20	0	AM
20	0	AM
20	0	AM
20	0	AM
20	0	AM
20	0	AM
20	0	AM
20	0	AM
20	0	AM
20	0	AM
20	0	AM
20	0	AM
20	0	AM
20	0	AM
20	0	AM
20	0	AM
20	0	AM
20	0	AM
20	0	AM
20	0	AM
20	0	AM
20	0	AM
20	0	AM
20	0	AM
20	0	AM
20	0	AM
20	0	AM
20	0	AM
20	0	AM
20	0	AM
20	0	AM
20	0	AM
20	0	AM
20	0	AM
20	0	AM
20	0	AM
20	0	AM
20	0	AM
20	0	AM
20	0	AM
20	0	AM
20	0	AM
20	0	AM
20	0	AM
23	0	AM
23	0	AM
23	0	AM
23	0	AM
23	0	AM
23	0	AM
23	0	AM
23	0	AM
23	0	AM
23	0	AM
23	0	AM
23	0	AM
23	0	AM
23	0	AM
23	0	AM
23	0	AM
23	0	AM
23	0	AM
23	0	AM
23	0	AM
23	0	AM
23	0	AM
23	0	AM
23	0	AM
23	0	AM
23	0	AM
23	0	AM
23	0	AM
23	0	AM
23	0	AM
23	0	AM
23	0	AM
23	0	AM
23	0	AM
23	0	AM
23	0	AM
23	0	AM
23	0	AM
23	0	AM
23	0	AM
23	0	AM
23	0	AM
23	0	AM
23	0	AM
23	0	AM
23	0	AM
23	0	AM
23	0	AM
23	0	AM
23	0	AM
23	0	AM
23	0	AM
23	0	AM
23	0	AM
23	0	AM
23	0	AM
23	0	AM
23	0	AM
23	0	AM
23	0	AM
23	0	AM
23	0	AM
23	0	AM
23	0	AM
23	0	AM
23	0	AM
23	0	AM
23	0	AM
23	0	AM
23	0	AM
23	0	AM
23	0	AM
23	0	AM
23	0	AM
23	0	AM
23	0	AM
23	0	AM
23	0	AM
23	0	AM
23	0	AM
23	0	AM
23	0	AM
23	0	AM
23	0	AM
23	0	AM
23	0	AM
23	0	AM
23	0	AM
23	0	AM
23	0	AM
23	0	AM
23	0	AM
23	0	AM
23	0	AM
25	0	AM
25	0	AM
25	0	AM
25	0	AM
25	0	AM
25	0	AM
25	0	AM
25	0	AM
25	0	AM
25	0	AM
25	0	AM
25	0	AM
25	0	AM
25	0	AM
25	0	AM
25	0	AM
25	0	AM
25	0	AM
25	0	AM
25	0	AM
25	0	AM
25	0	AM
25	0	AM
25	0	AM
25	0	AM
25	0	AM
25	0	AM
25	0	AM
25	0	AM
25	0	AM
25	0	AM
25	0	AM
25	0	AM
25	0	AM
25	0	AM
25	0	AM
25	0	AM
25	0	AM
25	0	AM
25	0	AM
25	0	AM
25	0	AM
25	0	AM
25	0	AM
25	0	AM
25	0	AM
25	0	AM
25	0	AM
25	0	AM
25	0	AM
25	0	AM
25	0	AM
25	0	AM
25	0	AM
25	0	AM
25	0	AM
25	0	AM
25	0	AM
25	0	AM
25	0	AM
25	0	AM
25	0	AM
25	0	AM
25	0	AM
25	0	AM
25	0	AM
25	0	AM
25	0	AM
25	0	AM
25	0	AM
25	0	AM
30	0	AM
30	0	AM
30	0	AM
30	0	AM
30	0	AM
30	0	AM
35	0	AM
35	0	AM
35	0	AM
50	0	AM
50	0	AM
50	0	AM
50	0	AM
50	0	AM
50	0	AM
50	0	AM
50	0	AM
50	0	AM
50	0	AM
50	0	AM
50	0	AM
50	0	AM
50	0	AM
50	0	AM
50	0	AM
50	0	AM
50	0	AM
50	0	AM
50	0	AM
50	0	AM
50	0	AM
50	0	AM
50	0	AM
50	0	AM
50	0	AM
50	0	AM
50	0	AM
50	0	AM
50	0	AM
50	0	AM
50	0	AM
50	0	AM
50	0	AM
50	0	AM
50	0	AM
50	0	AM
50	0	AM
50	0	AM
50	0	AM
50	0	AM
55	0	AM
55	0	AM
60	0	AM
60	0	AM
60	0	AM
60	0	AM
60	0	AM
60	0	AM
60	0	AM
60	0	AM
60	0	AM
60	0	AM
60	0	AM
60	0	AM
60	0	AM
60	0	AM
60	0	AM
60	0	AM
60	0	AM
60	0	AM
60	0	AM
60	0	AM
60	0	AM
60	0	AM
60	0	AM
60	0	AM
60	0	AM
60	0	AM
60	0	AM
60	0	AM
60	0	AM
60	0	AM
60	0	AM
60	0	AM
60	0	AM
60	0	AM
60	0	AM
60	0	AM
60	0	AM
60	0	AM
60	0	AM
60	0	AM
60	0	AM
60	0	AM
60	0	AM
60	0	AM
60	0	AM
60	0	AM
60	0	AM
60	0	AM
60	0	AM
60	0	AM
60	0	AM
60	0	AM
60	0	AM
60	0	AM
60	0	AM
60	0	AM
60	0	AM
60	0	AM
60	0	AM
60	0	AM
60	0	AM
60	0	AM
60	0	AM
60	0	AM
60	0	AM
60	0	AM
60	0	AM
65	0	AM
65	0	AM
65	0	AM
65	0	AM
65	0	AM
65	0	AM
65	0	AM
65	0	AM
65	0	AM
65	0	AM
65	0	AM
65	0	AM
65	0	AM
65	0	AM
65	0	AM
65	0	AM
70	0	AM
75	0	AM
75	0	AM
75	0	AM
75	0	AM
75	0	AM
75	0	AM
75	0	AM
75	0	AM
75	0	AM
20	0.603157043	AM
20	1.96500528	AM
20	2.688184133	AM
20	3.498548941	AM
20	4.240643593	AM
20	4.904015397	AM
20	4.991416792	AM
20	5.598659603	AM
20	5.670009538	AM
20	5.903923184	AM
20	7.124024657	AM
25	8.121995943	AM
20	8.990042877	AM
20	10.63465318	AM
20	11.07736183	AM
20	11.3161842	AM
20	11.43517376	AM
25	12.25612627	AM
20	12.25774052	AM
20	13.20060154	AM
20	13.73359323	AM
20	14.4157996	AM
20	14.54243145	AM
25	14.74900981	AM
3	15	AM
3	15	AM
3	15	AM
3	15	AM
3	15	AM
3	15	AM
3	15	AM
3	15	AM
3	15	AM
3	15	AM
3	15	AM
3	15	AM
3	15	AM
3	15	AM
3	15	AM
3	15	AM
3	15	AM
3	15	AM
3	15	AM
3	15	AM
3	15	AM
3	15	AM
3	15	AM
3	15	AM
3	15	AM
3	15	AM
3	15	AM
3	15	AM
3	15	AM
3	15	AM
3	15	AM
3	15	AM
3	15	AM
3	15	AM
3	15	AM
3	15	AM
3	15	AM
3	15	AM
3	15	AM
3	15	AM
3	15	AM
3	15	AM
3	15	AM
3	15	AM
10	15	AM
10	15	AM
10	15	AM
10	15	AM
10	15	AM
10	15	AM
10	15	AM
10	15	AM
10	15	AM
10	15	AM
10	15	AM
10	15	AM
10	15	AM
10	15	AM
10	15	AM
10	15	AM
10	15	AM
10	15	AM
10	15	AM
10	15	AM
10	15	AM
10	15	AM
10	15	AM
10	15	AM
10	15	AM
10	15	AM
10	15	AM
10	15	AM
10	15	AM
10	15	AM
10	15	AM
10	15	AM
10	15	AM
10	15	AM
10	15	AM
10	15	AM
10	15	AM
10	15	AM
10	15	AM
10	15	AM
10	15	AM
10	15	AM
10	15	AM
10	15	AM
10	15	AM
10	15	AM
10	15	AM
10	15	AM
10	15	AM
10	15	AM
10	15	AM
10	15	AM
10	15	AM
10	15	AM
10	15	AM
10	15	AM
10	15	AM
10	15	AM
10	15	AM
10	15	AM
10	15	AM
10	15	AM
10	15	AM
10	15	AM
10	15	AM
10	15	AM
10	15	AM
10	15	AM
10	15	AM
10	15	AM
10	15	AM
10	15	AM
10	15	AM
10	15	AM
10	15	AM
10	15	AM
10	15	AM
10	15	AM
10	15	AM
10	15	AM
10	15	AM
10	15	AM
10	15	AM
10	15	AM
10	15	AM
10	15	AM
10	15	AM
10	15	AM
10	15	AM
10	15	AM
10	15	AM
10	15	AM
10	15	AM
10	15	AM
10	15	AM
10	15	AM
10	15	AM
10	15	AM
10	15	AM
10	15	AM
10	15	AM
10	15	AM
10	15	AM
10	15	AM
10	15	AM
10	15	AM
10	15	AM
10	15	AM
10	15	AM
10	15	AM
10	15	AM
10	15	AM
10	15	AM
10	15	AM
10	15	AM
10	15	AM
10	15	AM
10	15	AM
10	15	AM
10	15	AM
10	15	AM
10	15	AM
10	15	AM
10	15	AM
10	15	AM
10	15	AM
20	15	AM
20	15	AM
20	15	AM
20	15	AM
20	15	AM
20	15	AM
20	15	AM
20	15	AM
20	15	AM
20	15	AM
20	15	AM
20	15	AM
20	15	AM
20	15	AM
20	15	AM
20	15	AM
20	15	AM
20	15	AM
20	15	AM
20	15	AM
20	15	AM
20	15	AM
20	15	AM
20	15	AM
20	15	AM
20	15	AM
20	15	AM
20	15	AM
20	15	AM
20	15	AM
20	15	AM
20	15	AM
20	15	AM
20	15	AM
20	15	AM
20	15	AM
20	15	AM
20	15	AM
20	15	AM
20	15	AM
20	15	AM
20	15	AM
20	15	AM
20	15	AM
20	15	AM
20	15	AM
20	15	AM
20	15	AM
20	15	AM
20	15	AM
20	15	AM
20	15	AM
20	15	AM
20	15	AM
20	15	AM
20	15	AM
20	15	AM
20	15	AM
20	15	AM
20	15	AM
20	15	AM
20	15	AM
20	15	AM
20	15	AM
20	15	AM
20	15	AM
20	15	AM
20	15	AM
20	15	AM
20	15	AM
20	15	AM
20	15	AM
20	15	AM
20	15	AM
20	15	AM
20	15	AM
20	15	AM
20	15	AM
20	15	AM
20	15	AM
20	15	AM
20	15	AM
20	15	AM
20	15	AM
20	15	AM
20	15	AM
20	15	AM
20	15	AM
20	15	AM
20	15	AM
20	15	AM
20	15	AM
20	15	AM
20	15	AM
20	15	AM
20	15	AM
20	15	AM
20	15	AM
20	15	AM
20	15	AM
20	15	AM
20	15	AM
20	15	AM
20	15	AM
20	15	AM
20	15	AM
20	15	AM
20	15	AM
20	15	AM
20	15	AM
20	15	AM
20	15	AM
20	15	AM
20	15	AM
20	15	AM
20	15	AM
20	15	AM
20	15	AM
20	15	AM
20	15	AM
20	15	AM
20	15	AM
20	15	AM
20	15	AM
20	15	AM
20	15	AM
20	15	AM
20	15	AM
20	15	AM
20	15	AM
20	15	AM
20	15	AM
20	15	AM
20	15	AM
20	15	AM
20	15	AM
20	15	AM
20	15	AM
20	15	AM
20	15	AM
20	15	AM
20	15	AM
20	15	AM
20	15	AM
20	15	AM
20	15	AM
20	15	AM
20	15	AM
20	15	AM
20	15	AM
20	15	AM
20	15	AM
20	15	AM
20	15	AM
20	15	AM
20	15	AM
20	15	AM
20	15	AM
20	15	AM
20	15	AM
20	15	AM
20	15	AM
20	15	AM
20	15	AM
20	15	AM
20	15	AM
20	15	AM
20	15	AM
20	15	AM
20	15	AM
20	15	AM
20	15	AM
20	15	AM
20	15	AM
20	15	AM
20	15	AM
20	15	AM
20	15	AM
20	15	AM
20	15	AM
20	15	AM
20	15	AM
20	15	AM
20	15	AM
20	15	AM
20	15	AM
20	15	AM
20	15	AM
20	15	AM
20	15	AM
20	15	AM
20	15	AM
20	15	AM
20	15	AM
20	15	AM
20	15	AM
20	15	AM
20	15	AM
20	15	AM
20	15	AM
20	15	AM
20	15	AM
20	15	AM
20	15	AM
20	15	AM
20	15	AM
20	15	AM
20	15	AM
20	15	AM
20	15	AM
20	15	AM
20	15	AM
20	15	AM
20	15	AM
20	15	AM
20	15	AM
20	15	AM
20	15	AM
20	15	AM
20	15	AM
20	15	AM
20	15	AM
20	15	AM
20	15	AM
20	15	AM
20	15	AM
20	15	AM
20	15	AM
20	15	AM
20	15	AM
20	15	AM
20	15	AM
20	15	AM
20	15	AM
20	15	AM
20	15	AM
20	15	AM
20	15	AM
20	15	AM
20	15	AM
20	15	AM
20	15	AM
20	15	AM
20	15	AM
20	15	AM
20	15	AM
20	15	AM
20	15	AM
20	15	AM
20	15	AM
20	15	AM
20	15	AM
20	15	AM
20	15	AM
20	15	AM
20	15	AM
20	15	AM
20	15	AM
20	15	AM
20	15	AM
20	15	AM
20	15	AM
20	15	AM
20	15	AM
20	15	AM
20	15	AM
20	15	AM
20	15	AM
20	15	AM
20	15	AM
20	15	AM
20	15	AM
20	15	AM
20	15	AM
20	15	AM
20	15	AM
20	15	AM
20	15	AM
23	15	AM
23	15	AM
23	15	AM
23	15	AM
23	15	AM
23	15	AM
23	15	AM
23	15	AM
23	15	AM
23	15	AM
23	15	AM
23	15	AM
23	15	AM
23	15	AM
23	15	AM
23	15	AM
23	15	AM
23	15	AM
23	15	AM
23	15	AM
23	15	AM
23	15	AM
23	15	AM
24	15	AM
24	15	AM
24	15	AM
24	15	AM
24	15	AM
24	15	AM
24	15	AM
24	15	AM
25	15	AM
25	15	AM
25	15	AM
25	15	AM
25	15	AM
25	15	AM
25	15	AM
25	15	AM
25	15	AM
25	15	AM
25	15	AM
25	15	AM
25	15	AM
25	15	AM
25	15	AM
25	15	AM
40	15	AM
40	15	AM
40	15	AM
40	15	AM
40	15	AM
40	15	AM
40	15	AM
40	15	AM
40	15	AM
40	15	AM
40	15	AM
40	15	AM
40	15	AM
40	15	AM
40	15	AM
40	15	AM
40	15	AM
40	15	AM
40	15	AM
40	15	AM
40	15	AM
40	15	AM
40	15	AM
40	15	AM
40	15	AM
40	15	AM
49	15	AM
49	15	AM
70	15	AM
70	15	AM
70	15	AM
70	15	AM
70	15	AM
70	15	AM
70	15	AM
70	15	AM
70	15	AM
70	15	AM
70	15	AM
70	15	AM
70	15	AM
70	15	AM
70	15	AM
70	15	AM
20	15.00425355	AM
25	15.31540355	AM
25	15.34004101	AM
20	15.47983858	AM
20	15.49035058	AM
20	16.0127786	AM
25	16.44840165	AM
20	16.62318498	AM
20	17.10209381	AM
25	17.58517041	AM
20	17.62298053	AM
25	17.84386551	AM
20	18.78275583	AM
20	19.3285001	AM
25	19.6683693	AM
20	19.97035752	AM
5	20	AM
10	20	AM
10	20	AM
10	20	AM
10	20	AM
10	20	AM
10	20	AM
10	20	AM
10	20	AM
10	20	AM
10	20	AM
10	20	AM
10	20	AM
10	20	AM
10	20	AM
10	20	AM
10	20	AM
10	20	AM
10	20	AM
10	20	AM
10	20	AM
10	20	AM
10	20	AM
10	20	AM
10	20	AM
10	20	AM
10	20	AM
10	20	AM
10	20	AM
10	20	AM
10	20	AM
10	20	AM
20	20	AM
20	20	AM
20	20	AM
23	20	AM
23	20	AM
23	20	AM
24	20	AM
24	20	AM
24	20	AM
40	20	AM
40	20	AM
40	20	AM
40	20	AM
49	20	AM
25	20.25523066	AM
20	20.27063378	AM
20	20.43843798	AM
20	20.54503924	AM
20	20.55534502	AM
20	20.61212356	AM
20	20.72184048	AM
20	20.82667701	AM
20	20.8345203	AM
25	21.08776959	AM
20	21.1677303	AM
20	22.13256549	AM
20	22.14259402	AM
25	22.46283537	AM
20	22.63519963	AM
20	22.63612759	AM
20	23.22026667	AM
20	23.41154719	AM
20	23.4674459	AM
20	23.5835438	AM
20	23.82355463	AM
20	24.09211104	AM
25	24.11316548	AM
20	24.19201409	AM
20	24.21089015	AM
20	24.25770744	AM
20	24.33464297	AM
20	24.38897462	AM
20	24.4242756	AM
20	24.56027743	AM
25	24.81475401	AM
25	25	AM
20	25.3243554	AM
20	25.99884004	AM
20	26.37178563	AM
20	26.63245662	AM
20	26.88798896	AM
20	26.91139466	AM
20	27.15857454	AM
20	27.32409441	AM
20	27.3431868	AM
20	27.97061902	AM
20	28.54625818	AM
20	28.60505072	AM
20	28.67842378	AM
20	28.8293521	AM
20	28.8500781	AM
20	29.31770038	AM
20	29.42292437	AM
20	29.42776827	AM
25	29.704197	AM
10	30	AM
20	30	AM
20	30	AM
20	30	AM
20	30	AM
24	30	AM
25	30	AM
50	30	AM
20	30.04694726	AM
20	30.13906496	AM
20	30.14170576	AM
20	30.18647347	AM
20	30.3378405	AM
20	30.37899834	AM
20	30.39330636	AM
20	30.42208196	AM
20	30.66530186	AM
20	30.78864735	AM
20	30.83900951	AM
20	30.87837481	AM
20	31.09357219	AM
20	31.15394901	AM
20	31.17912035	AM
20	31.18842768	AM
20	31.54305727	AM
20	31.69102667	AM
20	31.75239344	AM
20	32.01260173	AM
20	32.11626193	AM
20	32.25239839	AM
20	32.42313104	AM
20	32.55951923	AM
20	32.85916655	AM
25	32.88987932	AM
20	33.26013419	AM
20	33.41209263	AM
20	33.49259455	AM
20	33.58677123	AM
20	33.60770326	AM
20	33.66065994	AM
25	33.66634848	AM
20	33.67054057	AM
25	33.6868932	AM
20	33.97647633	AM
20	33.99323152	AM
20	34.01757838	AM
20	34.28609912	AM
20	34.49923537	AM
20	34.52631594	AM
20	34.7236035	AM
20	34.7675828	AM
20	34.80108586	AM
20	34.86404508	AM
25	34.94014588	AM
5	35	AM
20	35	AM
20	35	AM
20	35	AM
20	35.00150089	AM
25	35.02020628	AM
20	35.03851016	AM
20	35.14046597	AM
20	35.53850249	AM
20	35.60160031	AM
20	35.7921588	AM
20	35.95093266	AM
20	35.97209579	AM
54	36	AM
25	36.03250923	AM
20	36.0382972	AM
20	36.12933803	AM
20	36.28041367	AM
20	36.34398527	AM
20	36.35037836	AM
20	36.83447614	AM
20	36.86158594	AM
20	36.90713508	AM
20	37.18784136	AM
20	37.2052118	AM
20	37.21300844	AM
20	37.23943539	AM
20	37.67403402	AM
20	37.93922991	AM
20	38.2051234	AM
20	38.24751253	AM
20	38.39809735	AM
20	38.52856054	AM
20	38.61864104	AM
20	38.71815218	AM
20	39.52238979	AM
20	39.60958481	AM
20	39.74005024	AM
20	39.81621335	AM
10	40	AM
14	40	AM
15	40	AM
15	40	AM
15	40	AM
15	40	AM
15	40	AM
15	40	AM
15	40	AM
15	40	AM
15	40	AM
15	40	AM
15	40	AM
15	40	AM
15	40	AM
15	40	AM
15	40	AM
15	40	AM
15	40	AM
20	40	AM
20	40	AM
20	40	AM
20	40	AM
20	40	AM
20	40	AM
20	40	AM
20	40	AM
20	40	AM
20	40	AM
20	40	AM
20	40	AM
20	40	AM
20	40	AM
20	40	AM
20	40	AM
20	40	AM
20	40	AM
20	40	AM
20	40	AM
20	40	AM
20	40	AM
20	40	AM
20	40	AM
20	40	AM
20	40	AM
20	40	AM
20	40	AM
20	40	AM
20	40	AM
20	40	AM
20	40	AM
20	40	AM
20	40	AM
20	40	AM
20	40	AM
20	40	AM
20	40	AM
20	40	AM
20	40	AM
20	40	AM
20	40	AM
20	40	AM
20	40	AM
20	40	AM
20	40	AM
20	40	AM
20	40	AM
20	40	AM
20	40	AM
20	40	AM
20	40	AM
20	40	AM
20	40	AM
20	40	AM
20	40	AM
20	40	AM
20	40	AM
20	40	AM
20	40	AM
20	40	AM
20	40	AM
20	40	AM
20	40	AM
20	40	AM
20	40	AM
20	40	AM
20	40	AM
20	40	AM
20	40	AM
20	40	AM
20	40	AM
20	40	AM
20	40	AM
20	40	AM
20	40	AM
20	40	AM
20	40	AM
20	40	AM
20	40	AM
20	40	AM
20	40	AM
20	40	AM
20	40	AM
23	40	AM
23	40	AM
23	40	AM
23	40	AM
23	40	AM
23	40	AM
23	40	AM
23	40	AM
23	40	AM
23	40	AM
23	40	AM
23	40	AM
23	40	AM
23	40	AM
23	40	AM
23	40	AM
23	40	AM
23	40	AM
23	40	AM
23	40	AM
23	40	AM
23	40	AM
23	40	AM
23	40	AM
23	40	AM
23	40	AM
23	40	AM
23	40	AM
23	40	AM
23	40	AM
23	40	AM
23	40	AM
23	40	AM
23	40	AM
23	40	AM
23	40	AM
23	40	AM
23	40	AM
23	40	AM
23	40	AM
23	40	AM
23	40	AM
23	40	AM
23	40	AM
23	40	AM
23	40	AM
23	40	AM
23	40	AM
23	40	AM
23	40	AM
23	40	AM
23	40	AM
23	40	AM
23	40	AM
23	40	AM
23	40	AM
23	40	AM
23	40	AM
23	40	AM
23	40	AM
23	40	AM
23	40	AM
23	40	AM
24	40	AM
24	40	AM
25	40	AM
25	40	AM
25	40	AM
25	40	AM
25	40	AM
25	40	AM
25	40	AM
25	40	AM
25	40	AM
25	40	AM
25	40	AM
25	40	AM
25	40	AM
25	40	AM
25	40	AM
25	40	AM
25	40	AM
25	40	AM
25	40	AM
25	40	AM
25	40	AM
25	40	AM
25	40	AM
25	40	AM
25	40	AM
25	40	AM
25	40	AM
25	40	AM
25	40	AM
25	40	AM
25	40	AM
25	40	AM
25	40	AM
25	40	AM
25	40	AM
25	40	AM
25	40	AM
25	40	AM
25	40	AM
25	40	AM
25	40	AM
25	40	AM
25	40	AM
25	40	AM
25	40	AM
25	40	AM
25	40	AM
25	40	AM
25	40	AM
25	40	AM
25	40	AM
25	40	AM
25	40	AM
25	40	AM
25	40	AM
25	40	AM
25	40	AM
25	40	AM
25	40	AM
25	40	AM
25	40	AM
25	40	AM
25	40	AM
25	40	AM
25	40	AM
25	40	AM
25	40	AM
25	40	AM
25	40	AM
25	40	AM
25	40	AM
25	40	AM
25	40	AM
25	40	AM
25	40	AM
25	40	AM
25	40	AM
25	40	AM
25	40	AM
25	40	AM
25	40	AM
25	40	AM
25	40	AM
25	40	AM
25	40	AM
25	40	AM
25	40	AM
25	40	AM
25	40	AM
25	40	AM
25	40	AM
25	40	AM
25	40	AM
25	40	AM
25	40	AM
25	40	AM
25	40	AM
25	40	AM
25	40	AM
25	40	AM
25	40	AM
25	40	AM
25	40	AM
25	40	AM
25	40	AM
25	40	AM
25	40	AM
25	40	AM
25	40	AM
25	40	AM
25	40	AM
25	40	AM
25	40	AM
25	40	AM
25	40	AM
25	40	AM
25	40	AM
25	40	AM
25	40	AM
25	40	AM
25	40	AM
25	40	AM
25	40	AM
25	40	AM
25	40	AM
25	40	AM
25	40	AM
25	40	AM
25	40	AM
25	40	AM
25	40	AM
25	40	AM
25	40	AM
25	40	AM
25	40	AM
25	40	AM
25	40	AM
25	40	AM
25	40	AM
25	40	AM
25	40	AM
26.31579018	40	AM
30	40	AM
30	40	AM
30	40	AM
30	40	AM
30	40	AM
30	40	AM
30	40	AM
30	40	AM
30	40	AM
30	40	AM
30	40	AM
30	40	AM
30	40	AM
30	40	AM
30	40	AM
30	40	AM
30	40	AM
30	40	AM
30	40	AM
30	40	AM
30	40	AM
30	40	AM
30	40	AM
30	40	AM
30	40	AM
30	40	AM
30	40	AM
30	40	AM
30	40	AM
30	40	AM
30	40	AM
30	40	AM
30	40	AM
30	40	AM
30	40	AM
30	40	AM
30	40	AM
30	40	AM
30	40	AM
30	40	AM
30	40	AM
30	40	AM
30	40	AM
30	40	AM
30	40	AM
30	40	AM
30	40	AM
30	40	AM
30	40	AM
30	40	AM
30	40	AM
30	40	AM
30	40	AM
30	40	AM
30	40	AM
30	40	AM
30	40	AM
30	40	AM
30	40	AM
30	40	AM
30	40	AM
30	40	AM
30	40	AM
30	40	AM
30	40	AM
30	40	AM
30	40	AM
30	40	AM
30	40	AM
30	40	AM
30	40	AM
30	40	AM
30	40	AM
30	40	AM
30	40	AM
30	40	AM
30	40	AM
30	40	AM
30	40	AM
30	40	AM
30	40	AM
30	40	AM
30	40	AM
30	40	AM
30	40	AM
30	40	AM
30	40	AM
30	40	AM
30	40	AM
30	40	AM
30	40	AM
30	40	AM
30	40	AM
30	40	AM
30	40	AM
30	40	AM
30	40	AM
30	40	AM
30	40	AM
30	40	AM
30	40	AM
30	40	AM
30	40	AM
30	40	AM
30	40	AM
30	40	AM
30	40	AM
30	40	AM
30	40	AM
30	40	AM
30	40	AM
30	40	AM
30	40	AM
30	40	AM
30	40	AM
30	40	AM
30	40	AM
30	40	AM
30	40	AM
30	40	AM
30	40	AM
30	40	AM
30	40	AM
30	40	AM
30	40	AM
30	40	AM
30	40	AM
30	40	AM
30	40	AM
30	40	AM
30	40	AM
30	40	AM
30	40	AM
30	40	AM
30	40	AM
30	40	AM
30	40	AM
30	40	AM
30	40	AM
30	40	AM
30	40	AM
30	40	AM
30	40	AM
30	40	AM
30	40	AM
30	40	AM
30	40	AM
30	40	AM
30	40	AM
30	40	AM
30	40	AM
30	40	AM
30	40	AM
30	40	AM
30	40	AM
30	40	AM
30	40	AM
30	40	AM
30	40	AM
30	40	AM
30	40	AM
30	40	AM
30	40	AM
30	40	AM
30	40	AM
30	40	AM
30	40	AM
30	40	AM
30	40	AM
30	40	AM
30	40	AM
30	40	AM
30	40	AM
30	40	AM
30	40	AM
30	40	AM
30	40	AM
30	40	AM
30	40	AM
30	40	AM
30	40	AM
30	40	AM
30	40	AM
30	40	AM
30	40	AM
30	40	AM
30	40	AM
30	40	AM
30	40	AM
30	40	AM
30	40	AM
30	40	AM
30	40	AM
30	40	AM
30	40	AM
30	40	AM
30	40	AM
30	40	AM
30	40	AM
30	40	AM
30	40	AM
30	40	AM
30	40	AM
30	40	AM
30	40	AM
30	40	AM
30	40	AM
30	40	AM
30	40	AM
30	40	AM
30	40	AM
30	40	AM
30	40	AM
30	40	AM
30	40	AM
30	40	AM
30	40	AM
30	40	AM
30	40	AM
30	40	AM
30	40	AM
30	40	AM
30	40	AM
30	40	AM
30	40	AM
30	40	AM
30	40	AM
30	40	AM
30	40	AM
30	40	AM
30	40	AM
30	40	AM
30	40	AM
30	40	AM
30	40	AM
30	40	AM
30	40	AM
30	40	AM
30	40	AM
30	40	AM
30	40	AM
30	40	AM
30	40	AM
30	40	AM
30	40	AM
30	40	AM
30	40	AM
30	40	AM
30	40	AM
30	40	AM
30	40	AM
30	40	AM
30	40	AM
30	40	AM
30	40	AM
30	40	AM
30	40	AM
30	40	AM
30	40	AM
30	40	AM
30	40	AM
30	40	AM
30	40	AM
30	40	AM
30	40	AM
30	40	AM
30	40	AM
30	40	AM
30	40	AM
30	40	AM
30	40	AM
30	40	AM
30	40	AM
30	40	AM
30	40	AM
30	40	AM
30	40	AM
30	40	AM
30	40	AM
30	40	AM
30	40	AM
30	40	AM
30	40	AM
30	40	AM
30	40	AM
30	40	AM
30	40	AM
30	40	AM
30	40	AM
30	40	AM
30	40	AM
30	40	AM
30	40	AM
30	40	AM
30	40	AM
30	40	AM
30	40	AM
30	40	AM
30	40	AM
30	40	AM
30	40	AM
30	40	AM
30	40	AM
30	40	AM
30	40	AM
30	40	AM
30	40	AM
30	40	AM
30	40	AM
30	40	AM
30	40	AM
30	40	AM
30	40	AM
30	40	AM
30	40	AM
30	40	AM
30	40	AM
30	40	AM
30	40	AM
30	40	AM
30	40	AM
30	40	AM
30	40	AM
30	40	AM
30	40	AM
30	40	AM
30	40	AM
30	40	AM
30	40	AM
30	40	AM
30	40	AM
30	40	AM
30	40	AM
30	40	AM
30	40	AM
30	40	AM
30	40	AM
30	40	AM
30	40	AM
30	40	AM
30	40	AM
30	40	AM
30	40	AM
30	40	AM
30	40	AM
30	40	AM
30	40	AM
30	40	AM
30	40	AM
30	40	AM
30	40	AM
30	40	AM
30	40	AM
30	40	AM
30	40	AM
30	40	AM
30	40	AM
30	40	AM
30	40	AM
30	40	AM
30	40	AM
30	40	AM
30	40	AM
30	40	AM
30	40	AM
30	40	AM
30	40	AM
30	40	AM
30	40	AM
30	40	AM
30	40	AM
30	40	AM
30	40	AM
30	40	AM
30	40	AM
[truncated: 12,708 more rows]
