# Supplementary material for: Global mycorrhizal plant distribution linked to terrestrial carbon stocks
Source: Nat Commun. 2019 Nov 7;10:5077. doi: 10.1038/s41467-019-13019-2 (PMC6838125; doi:10.1038/s41467-019-13019-2)
Supplement: Supplementary file 13 — Source Data [file 41467_2019_13019_MOESM13_ESM.zip › Source Data File Combined/Data file for Table1-Fig4-SupplFigs8,9-SupplTables2,4,5.csv]

x	y	d0_20Cg_per_m2	d20_60Cg_per_m2	d60_100Cg_per_m2	AM	EM	AMC	EMC	d0_20_CN	d20_40_CN	d40_60_CN	d60_80_CN	d80_100_CN	biomesChr
-148.0833336	61.0833336	11852.75	9241.637	7027.119	3.583333333	22.19444444	24455.84116	110461.7166	13.62684753	8.853145838	8.244032303	7.743757619	6.625777284	Coniferous forests
-144.7500003	60.58333361	3208.55	1184.37	585.4233	14.07407407	29.85185185	129192.1195	765579.9773	9.668440474	6.333509604	5.930247876	5.505366352	5.771856891	Coniferous forests
-144.5833337	60.41666694	3208.55	1184.37	585.4233	14.07407407	29.85185185	129192.1195	765579.9773	9.668440474	6.333509604	5.930247876	5.505366352	5.771856891	Coniferous forests
-144.416667	60.41666694	3208.55	1184.37	585.4233	14.07407407	29.85185185	129192.1195	765579.9773	9.668440474	6.333509604	5.930247876	5.505366352	5.771856891	Coniferous forests
-144.2500003	60.41666694	3208.55	1184.37	585.4233	14.07407407	29.85185185	129192.1195	765579.9773	9.668440474	6.333509604	5.930247876	5.505366352	5.771856891	Coniferous forests
-144.5833337	60.25000028	3208.55	1184.37	585.4233	14.07407407	29.85185185	129192.1195	765579.9773	9.668440474	6.333509604	5.930247876	5.505366352	5.771856891	Coniferous forests
-144.416667	60.25000028	3208.55	1184.37	585.4233	14.07407407	29.85185185	129192.1195	765579.9773	9.668440474	6.333509604	5.930247876	5.505366352	5.771856891	Coniferous forests
-144.2500003	60.25000028	3208.55	1184.37	585.4233	14.07407407	29.85185185	129192.1195	765579.9773	9.668440474	6.333509604	5.930247876	5.505366352	5.771856891	Coniferous forests
-144.0833337	60.25000028	3208.55	1184.37	585.4233	14.07407407	29.85185185	129192.1195	765579.9773	9.668440474	6.333509604	5.930247876	5.505366352	5.771856891	Coniferous forests
-150.9166669	59.91666695	6656.823	2249.675	1256.736	23.42105263	11	330875.091	261226.2596	12.73974921	7.35916422	6.673178159	6.33317223	5.666601273	Coniferous forests
-150.5833336	59.58333362	6656.823	2249.675	1256.736	23.42105263	11	330875.091	261226.2596	12.73974921	7.35916422	6.673178159	6.33317223	5.666601273	Coniferous forests
-150.2500003	59.58333362	6656.823	2249.675	1256.736	23.42105263	11	330875.091	261226.2596	12.73974921	7.35916422	6.673178159	6.33317223	5.666601273	Coniferous forests
-150.7500003	59.41666695	6656.823	2249.675	1256.736	23.42105263	11	330875.091	261226.2596	12.73974921	7.35916422	6.673178159	6.33317223	5.666601273	Coniferous forests
-150.4166669	59.41666695	6656.823	2249.675	1256.736	23.42105263	11	330875.091	261226.2596	12.73974921	7.35916422	6.673178159	6.33317223	5.666601273	Coniferous forests
-136.5833337	58.91666696	17185.3	19050.51	16244.51	20	6.666666667	NA	NA	16.99756502	14.37678347	13.54804517	12.78627341	12.85085586	Coniferous forests
-152.7500003	58.41666696	21917.23	30982.52	27716.1	23.33333333	66	292739.4792	2542399.417	18	13.89999962	11.5	10.5	9.399999619	Coniferous forests
-152.7500003	58.2500003	21917.23	30982.52	27716.1	23.33333333	66	292739.4792	2542399.417	18	13.89999962	11.5	10.5	9.399999619	Coniferous forests
-119.0833339	58.2500003	36041.61	78744.42	65340.91	4.083333333	84.75	150959.4773	1927684.484	21.20497049	16.27094653	15.78134179	15.21891496	12.61431707	Coniferous forests
-118.9166672	58.2500003	19300.89	32912.7	24380.44	8	84.5	176942.1587	1817606.723	13.66145696	10.916709	10.03257067	9.747970952	8.858219743	Coniferous forests
-120.4166672	58.08333363	35365.87	79263.89	67016.79	5.416666667	86.80555556	160039.0908	1858943.152	23.82163604	18.11622622	17.79257904	17.11622628	13.73446523	Coniferous forests
-120.2500006	58.08333363	35365.87	79263.89	67016.79	5.416666667	86.80555556	160039.0908	1858943.152	23.82163604	18.11622622	17.79257904	17.11622628	13.73446523	Coniferous forests
-120.0833339	58.08333363	35365.87	79263.89	67016.79	5.416666667	86.80555556	160039.0908	1858943.152	23.82163604	18.11622622	17.79257904	17.11622628	13.73446523	Coniferous forests
-119.9166672	58.08333363	36041.61	78744.42	65340.91	4.083333333	84.75	150959.4773	1927684.484	21.20497049	16.27094653	15.78134179	15.21891496	12.61431707	Coniferous forests
-119.7500006	58.08333363	36041.61	78744.42	65340.91	4.083333333	84.75	150959.4773	1927684.484	21.20497049	16.27094653	15.78134179	15.21891496	12.61431707	Coniferous forests
-119.5833339	58.08333363	36041.61	78744.42	65340.91	4.083333333	84.75	150959.4773	1927684.484	21.20497049	16.27094653	15.78134179	15.21891496	12.61431707	Coniferous forests
-119.4166672	58.08333363	36041.61	78744.42	65340.91	4.083333333	84.75	150959.4773	1927684.484	21.20497049	16.27094653	15.78134179	15.21891496	12.61431707	Coniferous forests
-119.2500006	58.08333363	36041.61	78744.42	65340.91	4.083333333	84.75	150959.4773	1927684.484	21.20497049	16.27094653	15.78134179	15.21891496	12.61431707	Coniferous forests
-119.0833339	58.08333363	36041.61	78744.42	65340.91	4.083333333	84.75	150959.4773	1927684.484	21.20497049	16.27094653	15.78134179	15.21891496	12.61431707	Coniferous forests
-118.9166672	58.08333363	19300.89	32912.7	24380.44	8	84.5	176942.1587	1817606.723	13.66145696	10.916709	10.03257067	9.747970952	8.858219743	Coniferous forests
-120.7500005	57.91666696	37170.47	81532.17	66910.02	3.805555556	86.86111111	184051.9663	2902784.969	21.38048185	16.34552471	15.89060998	15.36006308	12.72836505	Coniferous forests
-120.5833339	57.91666696	37170.47	81532.17	66910.02	3.805555556	86.86111111	184051.9663	2902784.969	21.38048185	16.34552471	15.89060998	15.36006308	12.72836505	Coniferous forests
-120.4166672	57.91666696	37170.47	81532.17	66910.02	3.805555556	86.86111111	184051.9663	2902784.969	21.38048185	16.34552471	15.89060998	15.36006308	12.72836505	Coniferous forests
-120.2500006	57.91666696	37170.47	81532.17	66910.02	3.805555556	86.86111111	184051.9663	2902784.969	21.38048185	16.34552471	15.89060998	15.36006308	12.72836505	Coniferous forests
-120.0833339	57.91666696	37170.47	81532.17	66910.02	3.805555556	86.86111111	184051.9663	2902784.969	21.38048185	16.34552471	15.89060998	15.36006308	12.72836505	Coniferous forests
-119.9166672	57.91666696	37260.46	81716.91	67322.98	4.25	85.58333333	144201.7813	2331029.328	21.33411193	16.39159282	15.96535359	15.4268451	12.80480904	Coniferous forests
-119.7500006	57.91666696	37260.46	81716.91	67322.98	4.25	85.58333333	144201.7813	2331029.328	21.33411193	16.39159282	15.96535359	15.4268451	12.80480904	Coniferous forests
-119.5833339	57.91666696	37260.46	81716.91	67322.98	4.25	85.58333333	144201.7813	2331029.328	21.33411193	16.39159282	15.96535359	15.4268451	12.80480904	Coniferous forests
-119.4166672	57.91666696	37260.46	81716.91	67322.98	4.25	85.58333333	144201.7813	2331029.328	21.33411193	16.39159282	15.96535359	15.4268451	12.80480904	Coniferous forests
-119.2500006	57.91666696	37260.46	81716.91	67322.98	4.25	85.58333333	144201.7813	2331029.328	21.33411193	16.39159282	15.96535359	15.4268451	12.80480904	Coniferous forests
-119.0833339	57.91666696	37260.46	81716.91	67322.98	4.25	85.58333333	144201.7813	2331029.328	21.33411193	16.39159282	15.96535359	15.4268451	12.80480904	Coniferous forests
-118.9166672	57.91666696	36479.86	77932.04	65142.78	5.722222222	87.38888889	120771.6084	2232384.703	18.72253945	15.03683135	14.6739369	14.22299727	12.33957775	Coniferous forests
-118.7500006	57.91666696	36479.86	77932.04	65142.78	5.722222222	87.38888889	120771.6084	2232384.703	18.72253945	15.03683135	14.6739369	14.22299727	12.33957775	Coniferous forests
-120.9166672	57.7500003	37170.47	81532.17	66910.02	3.805555556	86.86111111	184051.9663	2902784.969	21.38048185	16.34552471	15.89060998	15.36006308	12.72836505	Coniferous forests
-120.7500005	57.7500003	37170.47	81532.17	66910.02	3.805555556	86.86111111	184051.9663	2902784.969	21.38048185	16.34552471	15.89060998	15.36006308	12.72836505	Coniferous forests
-120.5833339	57.7500003	37170.47	81532.17	66910.02	3.805555556	86.86111111	184051.9663	2902784.969	21.38048185	16.34552471	15.89060998	15.36006308	12.72836505	Coniferous forests
-120.4166672	57.7500003	37170.47	81532.17	66910.02	3.805555556	86.86111111	184051.9663	2902784.969	21.38048185	16.34552471	15.89060998	15.36006308	12.72836505	Coniferous forests
-120.2500006	57.7500003	37170.47	81532.17	66910.02	3.805555556	86.86111111	184051.9663	2902784.969	21.38048185	16.34552471	15.89060998	15.36006308	12.72836505	Coniferous forests
-120.0833339	57.7500003	37170.47	81532.17	66910.02	3.805555556	86.86111111	184051.9663	2902784.969	21.38048185	16.34552471	15.89060998	15.36006308	12.72836505	Coniferous forests
-119.9166672	57.7500003	37260.46	81716.91	67322.98	4.25	85.58333333	144201.7813	2331029.328	21.33411193	16.39159282	15.96535359	15.4268451	12.80480904	Coniferous forests
-119.7500006	57.7500003	37260.46	81716.91	67322.98	4.25	85.58333333	144201.7813	2331029.328	21.33411193	16.39159282	15.96535359	15.4268451	12.80480904	Coniferous forests
-119.5833339	57.7500003	37260.46	81716.91	67322.98	4.25	85.58333333	144201.7813	2331029.328	21.33411193	16.39159282	15.96535359	15.4268451	12.80480904	Coniferous forests
-119.4166672	57.7500003	37260.46	81716.91	67322.98	4.25	85.58333333	144201.7813	2331029.328	21.33411193	16.39159282	15.96535359	15.4268451	12.80480904	Coniferous forests
-119.2500006	57.7500003	37260.46	81716.91	67322.98	4.25	85.58333333	144201.7813	2331029.328	21.33411193	16.39159282	15.96535359	15.4268451	12.80480904	Coniferous forests
-119.0833339	57.7500003	37260.46	81716.91	67322.98	4.25	85.58333333	144201.7813	2331029.328	21.33411193	16.39159282	15.96535359	15.4268451	12.80480904	Coniferous forests
-118.9166672	57.7500003	36479.86	77932.04	65142.78	5.722222222	87.38888889	120771.6084	2232384.703	18.72253945	15.03683135	14.6739369	14.22299727	12.33957775	Coniferous forests
-118.4166672	57.7500003	36479.86	77932.04	65142.78	5.722222222	87.38888889	120771.6084	2232384.703	18.72253945	15.03683135	14.6739369	14.22299727	12.33957775	Coniferous forests
-118.2500006	57.7500003	36479.86	77932.04	65142.78	5.722222222	87.38888889	120771.6084	2232384.703	18.72253945	15.03683135	14.6739369	14.22299727	12.33957775	Coniferous forests
-118.0833339	57.7500003	36479.86	77932.04	65142.78	5.722222222	87.38888889	120771.6084	2232384.703	18.72253945	15.03683135	14.6739369	14.22299727	12.33957775	Coniferous forests
-5.250001619	57.7500003	27035.64	43297.82	37704.04	44.85	23.5	504617.7526	216585.5964	17.86329032	16.12571779	19.17954096	17.38411288	17.67329562	Coniferous forests
-5.083334954	57.7500003	27035.64	43297.82	37704.04	44.85	23.5	504617.7526	216585.5964	17.86329032	16.12571779	19.17954096	17.38411288	17.67329562	Coniferous forests
-121.0833339	57.58333363	22595.31	43187.91	35707.62	4.888888889	85.11111111	224624.459	3119817.328	15.23771861	12.17185616	11.459167	11.28019383	10.36114709	Coniferous forests
-120.9166672	57.58333363	37170.47	81532.17	66910.02	3.805555556	86.86111111	184051.9663	2902784.969	21.38048185	16.34552471	15.89060998	15.36006308	12.72836505	Coniferous forests
-120.7500005	57.58333363	37170.47	81532.17	66910.02	3.805555556	86.86111111	184051.9663	2902784.969	21.38048185	16.34552471	15.89060998	15.36006308	12.72836505	Coniferous forests
-120.5833339	57.58333363	37170.47	81532.17	66910.02	3.805555556	86.86111111	184051.9663	2902784.969	21.38048185	16.34552471	15.89060998	15.36006308	12.72836505	Coniferous forests
-120.4166672	57.58333363	37170.47	81532.17	66910.02	3.805555556	86.86111111	184051.9663	2902784.969	21.38048185	16.34552471	15.89060998	15.36006308	12.72836505	Coniferous forests
-120.2500006	57.58333363	37170.47	81532.17	66910.02	3.805555556	86.86111111	184051.9663	2902784.969	21.38048185	16.34552471	15.89060998	15.36006308	12.72836505	Coniferous forests
-120.0833339	57.58333363	37170.47	81532.17	66910.02	3.805555556	86.86111111	184051.9663	2902784.969	21.38048185	16.34552471	15.89060998	15.36006308	12.72836505	Coniferous forests
-119.9166672	57.58333363	37260.46	81716.91	67322.98	4.25	85.58333333	144201.7813	2331029.328	21.33411193	16.39159282	15.96535359	15.4268451	12.80480904	Coniferous forests
-119.7500006	57.58333363	37260.46	81716.91	67322.98	4.25	85.58333333	144201.7813	2331029.328	21.33411193	16.39159282	15.96535359	15.4268451	12.80480904	Coniferous forests
-119.5833339	57.58333363	37260.46	81716.91	67322.98	4.25	85.58333333	144201.7813	2331029.328	21.33411193	16.39159282	15.96535359	15.4268451	12.80480904	Coniferous forests
-119.4166672	57.58333363	37260.46	81716.91	67322.98	4.25	85.58333333	144201.7813	2331029.328	21.33411193	16.39159282	15.96535359	15.4268451	12.80480904	Coniferous forests
-119.2500006	57.58333363	37260.46	81716.91	67322.98	4.25	85.58333333	144201.7813	2331029.328	21.33411193	16.39159282	15.96535359	15.4268451	12.80480904	Coniferous forests
-119.0833339	57.58333363	37260.46	81716.91	67322.98	4.25	85.58333333	144201.7813	2331029.328	21.33411193	16.39159282	15.96535359	15.4268451	12.80480904	Coniferous forests
-118.9166672	57.58333363	36479.86	77932.04	65142.78	5.722222222	87.38888889	120771.6084	2232384.703	18.72253945	15.03683135	14.6739369	14.22299727	12.33957775	Coniferous forests
-118.7500006	57.58333363	36479.86	77932.04	65142.78	5.722222222	87.38888889	120771.6084	2232384.703	18.72253945	15.03683135	14.6739369	14.22299727	12.33957775	Coniferous forests
-118.5833339	57.58333363	36479.86	77932.04	65142.78	5.722222222	87.38888889	120771.6084	2232384.703	18.72253945	15.03683135	14.6739369	14.22299727	12.33957775	Coniferous forests
-118.4166672	57.58333363	36479.86	77932.04	65142.78	5.722222222	87.38888889	120771.6084	2232384.703	18.72253945	15.03683135	14.6739369	14.22299727	12.33957775	Coniferous forests
-118.2500006	57.58333363	36479.86	77932.04	65142.78	5.722222222	87.38888889	120771.6084	2232384.703	18.72253945	15.03683135	14.6739369	14.22299727	12.33957775	Coniferous forests
-118.0833339	57.58333363	36479.86	77932.04	65142.78	5.722222222	87.38888889	120771.6084	2232384.703	18.72253945	15.03683135	14.6739369	14.22299727	12.33957775	Coniferous forests
-117.9166672	57.58333363	24230.75	45636.02	37896	18.05555556	73.05555556	157473.3279	813848.624	14.02599192	11.59681845	11.33283819	10.92749802	10.82829003	Coniferous forests
-117.7500006	57.58333363	24230.75	45636.02	37896	18.05555556	73.05555556	157473.3279	813848.624	14.02599192	11.59681845	11.33283819	10.92749802	10.82829003	Coniferous forests
-117.5833339	57.58333363	24230.75	45636.02	37896	18.05555556	73.05555556	157473.3279	813848.624	14.02599192	11.59681845	11.33283819	10.92749802	10.82829003	Coniferous forests
-5.416668284	57.58333363	27035.64	43297.82	37704.04	44.85	23.5	504617.7526	216585.5964	17.86329032	16.12571779	19.17954096	17.38411288	17.67329562	Coniferous forests
-5.250001619	57.58333363	27035.64	43297.82	37704.04	44.85	23.5	504617.7526	216585.5964	17.86329032	16.12571779	19.17954096	17.38411288	17.67329562	Coniferous forests
-5.083334954	57.58333363	27035.64	43297.82	37704.04	44.85	23.5	504617.7526	216585.5964	17.86329032	16.12571779	19.17954096	17.38411288	17.67329562	Coniferous forests
-121.4166672	57.41666697	22595.31	43187.91	35707.62	4.888888889	85.11111111	224624.459	3119817.328	15.23771861	12.17185616	11.459167	11.28019383	10.36114709	Coniferous forests
-121.2500005	57.41666697	22595.31	43187.91	35707.62	4.888888889	85.11111111	224624.459	3119817.328	15.23771861	12.17185616	11.459167	11.28019383	10.36114709	Coniferous forests
-121.0833339	57.41666697	22595.31	43187.91	35707.62	4.888888889	85.11111111	224624.459	3119817.328	15.23771861	12.17185616	11.459167	11.28019383	10.36114709	Coniferous forests
-120.9166672	57.41666697	37170.47	81532.17	66910.02	3.805555556	86.86111111	184051.9663	2902784.969	21.38048185	16.34552471	15.89060998	15.36006308	12.72836505	Coniferous forests
-120.7500005	57.41666697	37170.47	81532.17	66910.02	3.805555556	86.86111111	184051.9663	2902784.969	21.38048185	16.34552471	15.89060998	15.36006308	12.72836505	Coniferous forests
-120.5833339	57.41666697	37170.47	81532.17	66910.02	3.805555556	86.86111111	184051.9663	2902784.969	21.38048185	16.34552471	15.89060998	15.36006308	12.72836505	Coniferous forests
-120.4166672	57.41666697	37170.47	81532.17	66910.02	3.805555556	86.86111111	184051.9663	2902784.969	21.38048185	16.34552471	15.89060998	15.36006308	12.72836505	Coniferous forests
-120.2500006	57.41666697	37170.47	81532.17	66910.02	3.805555556	86.86111111	184051.9663	2902784.969	21.38048185	16.34552471	15.89060998	15.36006308	12.72836505	Coniferous forests
-120.0833339	57.41666697	37170.47	81532.17	66910.02	3.805555556	86.86111111	184051.9663	2902784.969	21.38048185	16.34552471	15.89060998	15.36006308	12.72836505	Coniferous forests
-119.9166672	57.41666697	37260.46	81716.91	67322.98	4.25	85.58333333	144201.7813	2331029.328	21.33411193	16.39159282	15.96535359	15.4268451	12.80480904	Coniferous forests
-119.7500006	57.41666697	37260.46	81716.91	67322.98	4.25	85.58333333	144201.7813	2331029.328	21.33411193	16.39159282	15.96535359	15.4268451	12.80480904	Coniferous forests
-119.5833339	57.41666697	37260.46	81716.91	67322.98	4.25	85.58333333	144201.7813	2331029.328	21.33411193	16.39159282	15.96535359	15.4268451	12.80480904	Coniferous forests
-119.4166672	57.41666697	37260.46	81716.91	67322.98	4.25	85.58333333	144201.7813	2331029.328	21.33411193	16.39159282	15.96535359	15.4268451	12.80480904	Coniferous forests
-119.2500006	57.41666697	37260.46	81716.91	67322.98	4.25	85.58333333	144201.7813	2331029.328	21.33411193	16.39159282	15.96535359	15.4268451	12.80480904	Coniferous forests
-119.0833339	57.41666697	37260.46	81716.91	67322.98	4.25	85.58333333	144201.7813	2331029.328	21.33411193	16.39159282	15.96535359	15.4268451	12.80480904	Coniferous forests
-118.9166672	57.41666697	36479.86	77932.04	65142.78	5.722222222	87.38888889	120771.6084	2232384.703	18.72253945	15.03683135	14.6739369	14.22299727	12.33957775	Coniferous forests
-118.7500006	57.41666697	36479.86	77932.04	65142.78	5.722222222	87.38888889	120771.6084	2232384.703	18.72253945	15.03683135	14.6739369	14.22299727	12.33957775	Coniferous forests
-118.5833339	57.41666697	36479.86	77932.04	65142.78	5.722222222	87.38888889	120771.6084	2232384.703	18.72253945	15.03683135	14.6739369	14.22299727	12.33957775	Coniferous forests
-118.4166672	57.41666697	36479.86	77932.04	65142.78	5.722222222	87.38888889	120771.6084	2232384.703	18.72253945	15.03683135	14.6739369	14.22299727	12.33957775	Coniferous forests
-118.2500006	57.41666697	36479.86	77932.04	65142.78	5.722222222	87.38888889	120771.6084	2232384.703	18.72253945	15.03683135	14.6739369	14.22299727	12.33957775	Coniferous forests
-118.0833339	57.41666697	36479.86	77932.04	65142.78	5.722222222	87.38888889	120771.6084	2232384.703	18.72253945	15.03683135	14.6739369	14.22299727	12.33957775	Coniferous forests
-117.9166672	57.41666697	24230.75	45636.02	37896	18.05555556	73.05555556	157473.3279	813848.624	14.02599192	11.59681845	11.33283819	10.92749802	10.82829003	Coniferous forests
-117.7500006	57.41666697	24230.75	45636.02	37896	18.05555556	73.05555556	157473.3279	813848.624	14.02599192	11.59681845	11.33283819	10.92749802	10.82829003	Coniferous forests
-117.5833339	57.41666697	24230.75	45636.02	37896	18.05555556	73.05555556	157473.3279	813848.624	14.02599192	11.59681845	11.33283819	10.92749802	10.82829003	Coniferous forests
-117.4166672	57.41666697	24230.75	45636.02	37896	18.05555556	73.05555556	157473.3279	813848.624	14.02599192	11.59681845	11.33283819	10.92749802	10.82829003	Coniferous forests
-5.250001619	57.41666697	27035.64	43297.82	37704.04	44.85	23.5	504617.7526	216585.5964	17.86329032	16.12571779	19.17954096	17.38411288	17.67329562	Coniferous forests
-5.083334954	57.41666697	27035.64	43297.82	37704.04	44.85	23.5	504617.7526	216585.5964	17.86329032	16.12571779	19.17954096	17.38411288	17.67329562	Coniferous forests
-130.7500005	57.2500003	8443.928	2949.02	1057.133	14.02777778	50.58333333	68635.04422	315447.2863	13.77490173	8.90548861	8.401881999	7.76309416	6.55172295	Coniferous forests
-130.5833338	57.2500003	8443.928	2949.02	1057.133	14.02777778	50.58333333	68635.04422	315447.2863	13.77490173	8.90548861	8.401881999	7.76309416	6.55172295	Coniferous forests
-130.4166671	57.2500003	8443.928	2949.02	1057.133	14.02777778	50.58333333	68635.04422	315447.2863	13.77490173	8.90548861	8.401881999	7.76309416	6.55172295	Coniferous forests
-130.0833338	57.2500003	8443.928	2949.02	1057.133	14.02777778	50.58333333	68635.04422	315447.2863	13.77490173	8.90548861	8.401881999	7.76309416	6.55172295	Coniferous forests
-129.9166671	57.2500003	7474.031	2462.389	994.4572	13.55555556	49.13888889	87183.42792	330584.5679	13.39235772	8.400068257	7.839712752	7.377071222	6.576895581	Coniferous forests
-129.7500005	57.2500003	7474.031	2462.389	994.4572	13.55555556	49.13888889	87183.42792	330584.5679	13.39235772	8.400068257	7.839712752	7.377071222	6.576895581	Coniferous forests
-129.5833338	57.2500003	7474.031	2462.389	994.4572	13.55555556	49.13888889	87183.42792	330584.5679	13.39235772	8.400068257	7.839712752	7.377071222	6.576895581	Coniferous forests
-129.4166671	57.2500003	7474.031	2462.389	994.4572	13.55555556	49.13888889	87183.42792	330584.5679	13.39235772	8.400068257	7.839712752	7.377071222	6.576895581	Coniferous forests
-121.7500005	57.2500003	22595.31	43187.91	35707.62	4.888888889	85.11111111	224624.459	3119817.328	15.23771861	12.17185616	11.459167	11.28019383	10.36114709	Coniferous forests
-121.5833339	57.2500003	22595.31	43187.91	35707.62	4.888888889	85.11111111	224624.459	3119817.328	15.23771861	12.17185616	11.459167	11.28019383	10.36114709	Coniferous forests
-121.4166672	57.2500003	22595.31	43187.91	35707.62	4.888888889	85.11111111	224624.459	3119817.328	15.23771861	12.17185616	11.459167	11.28019383	10.36114709	Coniferous forests
-121.2500005	57.2500003	22595.31	43187.91	35707.62	4.888888889	85.11111111	224624.459	3119817.328	15.23771861	12.17185616	11.459167	11.28019383	10.36114709	Coniferous forests
-121.0833339	57.2500003	22595.31	43187.91	35707.62	4.888888889	85.11111111	224624.459	3119817.328	15.23771861	12.17185616	11.459167	11.28019383	10.36114709	Coniferous forests
-120.9166672	57.2500003	37170.47	81532.17	66910.02	3.805555556	86.86111111	184051.9663	2902784.969	21.38048185	16.34552471	15.89060998	15.36006308	12.72836505	Coniferous forests
-120.7500005	57.2500003	37170.47	81532.17	66910.02	3.805555556	86.86111111	184051.9663	2902784.969	21.38048185	16.34552471	15.89060998	15.36006308	12.72836505	Coniferous forests
-120.5833339	57.2500003	37170.47	81532.17	66910.02	3.805555556	86.86111111	184051.9663	2902784.969	21.38048185	16.34552471	15.89060998	15.36006308	12.72836505	Coniferous forests
-120.4166672	57.2500003	37170.47	81532.17	66910.02	3.805555556	86.86111111	184051.9663	2902784.969	21.38048185	16.34552471	15.89060998	15.36006308	12.72836505	Coniferous forests
-120.2500006	57.2500003	37170.47	81532.17	66910.02	3.805555556	86.86111111	184051.9663	2902784.969	21.38048185	16.34552471	15.89060998	15.36006308	12.72836505	Coniferous forests
-120.0833339	57.2500003	37170.47	81532.17	66910.02	3.805555556	86.86111111	184051.9663	2902784.969	21.38048185	16.34552471	15.89060998	15.36006308	12.72836505	Coniferous forests
-119.9166672	57.2500003	37260.46	81716.91	67322.98	4.25	85.58333333	144201.7813	2331029.328	21.33411193	16.39159282	15.96535359	15.4268451	12.80480904	Coniferous forests
-119.7500006	57.2500003	37260.46	81716.91	67322.98	4.25	85.58333333	144201.7813	2331029.328	21.33411193	16.39159282	15.96535359	15.4268451	12.80480904	Coniferous forests
-119.5833339	57.2500003	37260.46	81716.91	67322.98	4.25	85.58333333	144201.7813	2331029.328	21.33411193	16.39159282	15.96535359	15.4268451	12.80480904	Coniferous forests
-119.4166672	57.2500003	37260.46	81716.91	67322.98	4.25	85.58333333	144201.7813	2331029.328	21.33411193	16.39159282	15.96535359	15.4268451	12.80480904	Coniferous forests
-119.2500006	57.2500003	37260.46	81716.91	67322.98	4.25	85.58333333	144201.7813	2331029.328	21.33411193	16.39159282	15.96535359	15.4268451	12.80480904	Coniferous forests
-119.0833339	57.2500003	37260.46	81716.91	67322.98	4.25	85.58333333	144201.7813	2331029.328	21.33411193	16.39159282	15.96535359	15.4268451	12.80480904	Coniferous forests
-118.9166672	57.2500003	36479.86	77932.04	65142.78	5.722222222	87.38888889	120771.6084	2232384.703	18.72253945	15.03683135	14.6739369	14.22299727	12.33957775	Coniferous forests
-118.7500006	57.2500003	36479.86	77932.04	65142.78	5.722222222	87.38888889	120771.6084	2232384.703	18.72253945	15.03683135	14.6739369	14.22299727	12.33957775	Coniferous forests
-118.5833339	57.2500003	36479.86	77932.04	65142.78	5.722222222	87.38888889	120771.6084	2232384.703	18.72253945	15.03683135	14.6739369	14.22299727	12.33957775	Coniferous forests
-118.4166672	57.2500003	36479.86	77932.04	65142.78	5.722222222	87.38888889	120771.6084	2232384.703	18.72253945	15.03683135	14.6739369	14.22299727	12.33957775	Coniferous forests
-118.2500006	57.2500003	36479.86	77932.04	65142.78	5.722222222	87.38888889	120771.6084	2232384.703	18.72253945	15.03683135	14.6739369	14.22299727	12.33957775	Coniferous forests
-118.0833339	57.2500003	36479.86	77932.04	65142.78	5.722222222	87.38888889	120771.6084	2232384.703	18.72253945	15.03683135	14.6739369	14.22299727	12.33957775	Coniferous forests
-117.9166672	57.2500003	24230.75	45636.02	37896	18.05555556	73.05555556	157473.3279	813848.624	14.02599192	11.59681845	11.33283819	10.92749802	10.82829003	Coniferous forests
-117.7500006	57.2500003	24230.75	45636.02	37896	18.05555556	73.05555556	157473.3279	813848.624	14.02599192	11.59681845	11.33283819	10.92749802	10.82829003	Coniferous forests
-5.083334954	57.2500003	27035.64	43297.82	37704.04	44.85	23.5	504617.7526	216585.5964	17.86329032	16.12571779	19.17954096	17.38411288	17.67329562	Coniferous forests
-130.9166671	57.08333364	8443.928	2949.02	1057.133	14.02777778	50.58333333	68635.04422	315447.2863	13.77490173	8.90548861	8.401881999	7.76309416	6.55172295	Coniferous forests
-130.7500005	57.08333364	8443.928	2949.02	1057.133	14.02777778	50.58333333	68635.04422	315447.2863	13.77490173	8.90548861	8.401881999	7.76309416	6.55172295	Coniferous forests
-130.5833338	57.08333364	8443.928	2949.02	1057.133	14.02777778	50.58333333	68635.04422	315447.2863	13.77490173	8.90548861	8.401881999	7.76309416	6.55172295	Coniferous forests
-130.4166671	57.08333364	8443.928	2949.02	1057.133	14.02777778	50.58333333	68635.04422	315447.2863	13.77490173	8.90548861	8.401881999	7.76309416	6.55172295	Coniferous forests
-130.2500005	57.08333364	8443.928	2949.02	1057.133	14.02777778	50.58333333	68635.04422	315447.2863	13.77490173	8.90548861	8.401881999	7.76309416	6.55172295	Coniferous forests
-130.0833338	57.08333364	8443.928	2949.02	1057.133	14.02777778	50.58333333	68635.04422	315447.2863	13.77490173	8.90548861	8.401881999	7.76309416	6.55172295	Coniferous forests
-129.9166671	57.08333364	7474.031	2462.389	994.4572	13.55555556	49.13888889	87183.42792	330584.5679	13.39235772	8.400068257	7.839712752	7.377071222	6.576895581	Coniferous forests
-129.7500005	57.08333364	7474.031	2462.389	994.4572	13.55555556	49.13888889	87183.42792	330584.5679	13.39235772	8.400068257	7.839712752	7.377071222	6.576895581	Coniferous forests
-129.5833338	57.08333364	7474.031	2462.389	994.4572	13.55555556	49.13888889	87183.42792	330584.5679	13.39235772	8.400068257	7.839712752	7.377071222	6.576895581	Coniferous forests
-129.4166671	57.08333364	7474.031	2462.389	994.4572	13.55555556	49.13888889	87183.42792	330584.5679	13.39235772	8.400068257	7.839712752	7.377071222	6.576895581	Coniferous forests
-129.2500005	57.08333364	7474.031	2462.389	994.4572	13.55555556	49.13888889	87183.42792	330584.5679	13.39235772	8.400068257	7.839712752	7.377071222	6.576895581	Coniferous forests
-129.0833338	57.08333364	7474.031	2462.389	994.4572	13.55555556	49.13888889	87183.42792	330584.5679	13.39235772	8.400068257	7.839712752	7.377071222	6.576895581	Coniferous forests
-127.9166671	57.08333364	6451.685	1900.157	910.1776	14.97222222	58.13888889	45929.62213	260919.322	13.03872765	7.799770368	7.204510662	6.956477457	6.68640701	Coniferous forests
-122.4166672	57.08333364	15722.44	25981.36	21608.68	5.138888889	84.86111111	371866.2725	4972139.891	14.07727536	11.13542983	10.34489592	10.24721401	9.647671276	Coniferous forests
-122.2500005	57.08333364	15722.44	25981.36	21608.68	5.138888889	84.86111111	371866.2725	4972139.891	14.07727536	11.13542983	10.34489592	10.24721401	9.647671276	Coniferous forests
-121.9166672	57.08333364	22595.31	43187.91	35707.62	4.888888889	85.11111111	224624.459	3119817.328	15.23771861	12.17185616	11.459167	11.28019383	10.36114709	Coniferous forests
-121.7500005	57.08333364	22595.31	43187.91	35707.62	4.888888889	85.11111111	224624.459	3119817.328	15.23771861	12.17185616	11.459167	11.28019383	10.36114709	Coniferous forests
-121.5833339	57.08333364	22595.31	43187.91	35707.62	4.888888889	85.11111111	224624.459	3119817.328	15.23771861	12.17185616	11.459167	11.28019383	10.36114709	Coniferous forests
-121.4166672	57.08333364	22595.31	43187.91	35707.62	4.888888889	85.11111111	224624.459	3119817.328	15.23771861	12.17185616	11.459167	11.28019383	10.36114709	Coniferous forests
-121.2500005	57.08333364	22595.31	43187.91	35707.62	4.888888889	85.11111111	224624.459	3119817.328	15.23771861	12.17185616	11.459167	11.28019383	10.36114709	Coniferous forests
-121.0833339	57.08333364	22595.31	43187.91	35707.62	4.888888889	85.11111111	224624.459	3119817.328	15.23771861	12.17185616	11.459167	11.28019383	10.36114709	Coniferous forests
-120.9166672	57.08333364	37170.47	81532.17	66910.02	3.805555556	86.86111111	184051.9663	2902784.969	21.38048185	16.34552471	15.89060998	15.36006308	12.72836505	Coniferous forests
-120.7500005	57.08333364	37170.47	81532.17	66910.02	3.805555556	86.86111111	184051.9663	2902784.969	21.38048185	16.34552471	15.89060998	15.36006308	12.72836505	Coniferous forests
-120.5833339	57.08333364	37170.47	81532.17	66910.02	3.805555556	86.86111111	184051.9663	2902784.969	21.38048185	16.34552471	15.89060998	15.36006308	12.72836505	Coniferous forests
-120.4166672	57.08333364	37170.47	81532.17	66910.02	3.805555556	86.86111111	184051.9663	2902784.969	21.38048185	16.34552471	15.89060998	15.36006308	12.72836505	Coniferous forests
-120.2500006	57.08333364	37170.47	81532.17	66910.02	3.805555556	86.86111111	184051.9663	2902784.969	21.38048185	16.34552471	15.89060998	15.36006308	12.72836505	Coniferous forests
-120.0833339	57.08333364	37170.47	81532.17	66910.02	3.805555556	86.86111111	184051.9663	2902784.969	21.38048185	16.34552471	15.89060998	15.36006308	12.72836505	Coniferous forests
-119.9166672	57.08333364	37260.46	81716.91	67322.98	4.25	85.58333333	144201.7813	2331029.328	21.33411193	16.39159282	15.96535359	15.4268451	12.80480904	Coniferous forests
-119.7500006	57.08333364	37260.46	81716.91	67322.98	4.25	85.58333333	144201.7813	2331029.328	21.33411193	16.39159282	15.96535359	15.4268451	12.80480904	Coniferous forests
-119.5833339	57.08333364	37260.46	81716.91	67322.98	4.25	85.58333333	144201.7813	2331029.328	21.33411193	16.39159282	15.96535359	15.4268451	12.80480904	Coniferous forests
-119.4166672	57.08333364	37260.46	81716.91	67322.98	4.25	85.58333333	144201.7813	2331029.328	21.33411193	16.39159282	15.96535359	15.4268451	12.80480904	Coniferous forests
-119.2500006	57.08333364	37260.46	81716.91	67322.98	4.25	85.58333333	144201.7813	2331029.328	21.33411193	16.39159282	15.96535359	15.4268451	12.80480904	Coniferous forests
-119.0833339	57.08333364	37260.46	81716.91	67322.98	4.25	85.58333333	144201.7813	2331029.328	21.33411193	16.39159282	15.96535359	15.4268451	12.80480904	Coniferous forests
-118.9166672	57.08333364	36479.86	77932.04	65142.78	5.722222222	87.38888889	120771.6084	2232384.703	18.72253945	15.03683135	14.6739369	14.22299727	12.33957775	Coniferous forests
-118.7500006	57.08333364	36479.86	77932.04	65142.78	5.722222222	87.38888889	120771.6084	2232384.703	18.72253945	15.03683135	14.6739369	14.22299727	12.33957775	Coniferous forests
-118.5833339	57.08333364	36479.86	77932.04	65142.78	5.722222222	87.38888889	120771.6084	2232384.703	18.72253945	15.03683135	14.6739369	14.22299727	12.33957775	Coniferous forests
-118.4166672	57.08333364	36479.86	77932.04	65142.78	5.722222222	87.38888889	120771.6084	2232384.703	18.72253945	15.03683135	14.6739369	14.22299727	12.33957775	Coniferous forests
-118.2500006	57.08333364	36479.86	77932.04	65142.78	5.722222222	87.38888889	120771.6084	2232384.703	18.72253945	15.03683135	14.6739369	14.22299727	12.33957775	Coniferous forests
-118.0833339	57.08333364	36479.86	77932.04	65142.78	5.722222222	87.38888889	120771.6084	2232384.703	18.72253945	15.03683135	14.6739369	14.22299727	12.33957775	Coniferous forests
-117.9166672	57.08333364	24230.75	45636.02	37896	18.05555556	73.05555556	157473.3279	813848.624	14.02599192	11.59681845	11.33283819	10.92749802	10.82829003	Coniferous forests
-5.083334954	57.08333364	27035.64	43297.82	37704.04	44.85	23.5	504617.7526	216585.5964	17.86329032	16.12571779	19.17954096	17.38411288	17.67329562	Coniferous forests
-130.9166671	56.91666697	8214.314	2736.184	998.8072	4.84375	29.96875	115650.8737	273139.0724	13.57570344	8.578558511	8.032758289	7.416557206	6.184155054	Coniferous forests
-130.7500005	56.91666697	8214.314	2736.184	998.8072	4.84375	29.96875	115650.8737	273139.0724	13.57570344	8.578558511	8.032758289	7.416557206	6.184155054	Coniferous forests
-130.5833338	56.91666697	8214.314	2736.184	998.8072	4.84375	29.96875	115650.8737	273139.0724	13.57570344	8.578558511	8.032758289	7.416557206	6.184155054	Coniferous forests
-130.4166671	56.91666697	8214.314	2736.184	998.8072	4.84375	29.96875	115650.8737	273139.0724	13.57570344	8.578558511	8.032758289	7.416557206	6.184155054	Coniferous forests
-130.2500005	56.91666697	8214.314	2736.184	998.8072	4.84375	29.96875	115650.8737	273139.0724	13.57570344	8.578558511	8.032758289	7.416557206	6.184155054	Coniferous forests
-130.0833338	56.91666697	8214.314	2736.184	998.8072	4.84375	29.96875	115650.8737	273139.0724	13.57570344	8.578558511	8.032758289	7.416557206	6.184155054	Coniferous forests
-129.9166671	56.91666697	7613.574	2387.801	987.9247	7.777777778	57.41666667	59966.19523	274594.3214	13.41063759	8.497701446	7.706733399	7.328801089	6.57293627	Coniferous forests
-129.7500005	56.91666697	7613.574	2387.801	987.9247	7.777777778	57.41666667	59966.19523	274594.3214	13.41063759	8.497701446	7.706733399	7.328801089	6.57293627	Coniferous forests
-129.5833338	56.91666697	7613.574	2387.801	987.9247	7.777777778	57.41666667	59966.19523	274594.3214	13.41063759	8.497701446	7.706733399	7.328801089	6.57293627	Coniferous forests
-129.4166671	56.91666697	7613.574	2387.801	987.9247	7.777777778	57.41666667	59966.19523	274594.3214	13.41063759	8.497701446	7.706733399	7.328801089	6.57293627	Coniferous forests
-129.2500005	56.91666697	7613.574	2387.801	987.9247	7.777777778	57.41666667	59966.19523	274594.3214	13.41063759	8.497701446	7.706733399	7.328801089	6.57293627	Coniferous forests
-129.0833338	56.91666697	7613.574	2387.801	987.9247	7.777777778	57.41666667	59966.19523	274594.3214	13.41063759	8.497701446	7.706733399	7.328801089	6.57293627	Coniferous forests
-128.9166671	56.91666697	9065.448	3360.322	1285.381	6.944444444	71.5	109102.7066	719010.7693	14.38024468	10.3004204	9.238090595	8.868348519	8.135166566	Coniferous forests
-128.7500005	56.91666697	9065.448	3360.322	1285.381	6.944444444	71.5	109102.7066	719010.7693	14.38024468	10.3004204	9.238090595	8.868348519	8.135166566	Coniferous forests
-128.5833338	56.91666697	9065.448	3360.322	1285.381	6.944444444	71.5	109102.7066	719010.7693	14.38024468	10.3004204	9.238090595	8.868348519	8.135166566	Coniferous forests
-128.4166671	56.91666697	9065.448	3360.322	1285.381	6.944444444	71.5	109102.7066	719010.7693	14.38024468	10.3004204	9.238090595	8.868348519	8.135166566	Coniferous forests
-128.2500005	56.91666697	9065.448	3360.322	1285.381	6.944444444	71.5	109102.7066	719010.7693	14.38024468	10.3004204	9.238090595	8.868348519	8.135166566	Coniferous forests
-128.0833338	56.91666697	9065.448	3360.322	1285.381	6.944444444	71.5	109102.7066	719010.7693	14.38024468	10.3004204	9.238090595	8.868348519	8.135166566	Coniferous forests
-127.9166671	56.91666697	7389.724	2175.261	953.4614	5.694444444	70.30555556	66624.97675	748044.8203	13.34656098	8.236410075	7.409285731	7.161821339	6.666892873	Coniferous forests
-127.7500005	56.91666697	7389.724	2175.261	953.4614	5.694444444	70.30555556	66624.97675	748044.8203	13.34656098	8.236410075	7.409285731	7.161821339	6.666892873	Coniferous forests
-127.5833338	56.91666697	7389.724	2175.261	953.4614	5.694444444	70.30555556	66624.97675	748044.8203	13.34656098	8.236410075	7.409285731	7.161821339	6.666892873	Coniferous forests
-122.7500005	56.91666697	9497.518	6679.601	5300.738	5	80	253017.6001	2763490.533	13.22397481	7.654548499	7.197353827	7.059251044	6.889145202	Coniferous forests
-122.5833339	56.91666697	9497.518	6679.601	5300.738	5	80	253017.6001	2763490.533	13.22397481	7.654548499	7.197353827	7.059251044	6.889145202	Coniferous forests
-122.4166672	56.91666697	9497.518	6679.601	5300.738	5	80	253017.6001	2763490.533	13.22397481	7.654548499	7.197353827	7.059251044	6.889145202	Coniferous forests
-122.2500005	56.91666697	9497.518	6679.601	5300.738	5	80	253017.6001	2763490.533	13.22397481	7.654548499	7.197353827	7.059251044	6.889145202	Coniferous forests
-122.0833339	56.91666697	9497.518	6679.601	5300.738	5	80	253017.6001	2763490.533	13.22397481	7.654548499	7.197353827	7.059251044	6.889145202	Coniferous forests
-121.9166672	56.91666697	12411.1	15978.41	12966.17	22.77777778	61.80555556	379790.2991	1852842.729	13.4081622	9.777906722	9.243581838	8.980699632	8.798747235	Coniferous forests
-121.7500005	56.91666697	12411.1	15978.41	12966.17	22.77777778	61.80555556	379790.2991	1852842.729	13.4081622	9.777906722	9.243581838	8.980699632	8.798747235	Coniferous forests
-121.5833339	56.91666697	12411.1	15978.41	12966.17	22.77777778	61.80555556	379790.2991	1852842.729	13.4081622	9.777906722	9.243581838	8.980699632	8.798747235	Coniferous forests
-121.4166672	56.91666697	12411.1	15978.41	12966.17	22.77777778	61.80555556	379790.2991	1852842.729	13.4081622	9.777906722	9.243581838	8.980699632	8.798747235	Coniferous forests
-121.2500005	56.91666697	12411.1	15978.41	12966.17	22.77777778	61.80555556	379790.2991	1852842.729	13.4081622	9.777906722	9.243581838	8.980699632	8.798747235	Coniferous forests
-121.0833339	56.91666697	12411.1	15978.41	12966.17	22.77777778	61.80555556	379790.2991	1852842.729	13.4081622	9.777906722	9.243581838	8.980699632	8.798747235	Coniferous forests
-120.9166672	56.91666697	21583.31	40003	32143.27	35.27777778	45.77777778	163246.7681	633530.73	14.07792036	11.38888635	10.97239759	10.53460166	10.13119952	Coniferous forests
-120.7500005	56.91666697	21583.31	40003	32143.27	35.27777778	45.77777778	163246.7681	633530.73	14.07792036	11.38888635	10.97239759	10.53460166	10.13119952	Coniferous forests
-120.5833339	56.91666697	21583.31	40003	32143.27	35.27777778	45.77777778	163246.7681	633530.73	14.07792036	11.38888635	10.97239759	10.53460166	10.13119952	Coniferous forests
-120.4166672	56.91666697	21583.31	40003	32143.27	35.27777778	45.77777778	163246.7681	633530.73	14.07792036	11.38888635	10.97239759	10.53460166	10.13119952	Coniferous forests
-120.2500006	56.91666697	21583.31	40003	32143.27	35.27777778	45.77777778	163246.7681	633530.73	14.07792036	11.38888635	10.97239759	10.53460166	10.13119952	Coniferous forests
-120.0833339	56.91666697	21583.31	40003	32143.27	35.27777778	45.77777778	163246.7681	633530.73	14.07792036	11.38888635	10.97239759	10.53460166	10.13119952	Coniferous forests
-119.9166672	56.91666697	24163.24	45754.44	37423.11	27.33333333	58.22222222	166577.8662	974720.0693	13.98072325	11.44612924	11.00775421	10.69005443	10.21429472	Coniferous forests
-119.7500006	56.91666697	24163.24	45754.44	37423.11	27.33333333	58.22222222	166577.8662	974720.0693	13.98072325	11.44612924	11.00775421	10.69005443	10.21429472	Coniferous forests
-119.5833339	56.91666697	24163.24	45754.44	37423.11	27.33333333	58.22222222	166577.8662	974720.0693	13.98072325	11.44612924	11.00775421	10.69005443	10.21429472	Coniferous forests
-119.4166672	56.91666697	24163.24	45754.44	37423.11	27.33333333	58.22222222	166577.8662	974720.0693	13.98072325	11.44612924	11.00775421	10.69005443	10.21429472	Coniferous forests
-119.2500006	56.91666697	24163.24	45754.44	37423.11	27.33333333	58.22222222	166577.8662	974720.0693	13.98072325	11.44612924	11.00775421	10.69005443	10.21429472	Coniferous forests
-119.0833339	56.91666697	24163.24	45754.44	37423.11	27.33333333	58.22222222	166577.8662	974720.0693	13.98072325	11.44612924	11.00775421	10.69005443	10.21429472	Coniferous forests
-118.9166672	56.91666697	22001.1	40705.56	33472.4	26.69444444	57.13888889	143814.5149	953781.9521	13.38469238	11.02362805	10.47775998	10.23872904	9.711733209	Coniferous forests
-118.7500006	56.91666697	22001.1	40705.56	33472.4	26.69444444	57.13888889	143814.5149	953781.9521	13.38469238	11.02362805	10.47775998	10.23872904	9.711733209	Coniferous forests
-118.5833339	56.91666697	22001.1	40705.56	33472.4	26.69444444	57.13888889	143814.5149	953781.9521	13.38469238	11.02362805	10.47775998	10.23872904	9.711733209	Coniferous forests
-118.4166672	56.91666697	22001.1	40705.56	33472.4	26.69444444	57.13888889	143814.5149	953781.9521	13.38469238	11.02362805	10.47775998	10.23872904	9.711733209	Coniferous forests
-118.2500006	56.91666697	22001.1	40705.56	33472.4	26.69444444	57.13888889	143814.5149	953781.9521	13.38469238	11.02362805	10.47775998	10.23872904	9.711733209	Coniferous forests
-118.0833339	56.91666697	22001.1	40705.56	33472.4	26.69444444	57.13888889	143814.5149	953781.9521	13.38469238	11.02362805	10.47775998	10.23872904	9.711733209	Coniferous forests
-130.7500005	56.75000031	8214.314	2736.184	998.8072	4.84375	29.96875	115650.8737	273139.0724	13.57570344	8.578558511	8.032758289	7.416557206	6.184155054	Coniferous forests
-130.5833338	56.75000031	8214.314	2736.184	998.8072	4.84375	29.96875	115650.8737	273139.0724	13.57570344	8.578558511	8.032758289	7.416557206	6.184155054	Coniferous forests
-130.4166671	56.75000031	8214.314	2736.184	998.8072	4.84375	29.96875	115650.8737	273139.0724	13.57570344	8.578558511	8.032758289	7.416557206	6.184155054	Coniferous forests
-130.2500005	56.75000031	8214.314	2736.184	998.8072	4.84375	29.96875	115650.8737	273139.0724	13.57570344	8.578558511	8.032758289	7.416557206	6.184155054	Coniferous forests
-130.0833338	56.75000031	8214.314	2736.184	998.8072	4.84375	29.96875	115650.8737	273139.0724	13.57570344	8.578558511	8.032758289	7.416557206	6.184155054	Coniferous forests
-129.9166671	56.75000031	7613.574	2387.801	987.9247	7.777777778	57.41666667	59966.19523	274594.3214	13.41063759	8.497701446	7.706733399	7.328801089	6.57293627	Coniferous forests
-129.7500005	56.75000031	7613.574	2387.801	987.9247	7.777777778	57.41666667	59966.19523	274594.3214	13.41063759	8.497701446	7.706733399	7.328801089	6.57293627	Coniferous forests
-129.5833338	56.75000031	7613.574	2387.801	987.9247	7.777777778	57.41666667	59966.19523	274594.3214	13.41063759	8.497701446	7.706733399	7.328801089	6.57293627	Coniferous forests
-129.4166671	56.75000031	7613.574	2387.801	987.9247	7.777777778	57.41666667	59966.19523	274594.3214	13.41063759	8.497701446	7.706733399	7.328801089	6.57293627	Coniferous forests
-129.2500005	56.75000031	7613.574	2387.801	987.9247	7.777777778	57.41666667	59966.19523	274594.3214	13.41063759	8.497701446	7.706733399	7.328801089	6.57293627	Coniferous forests
-129.0833338	56.75000031	7613.574	2387.801	987.9247	7.777777778	57.41666667	59966.19523	274594.3214	13.41063759	8.497701446	7.706733399	7.328801089	6.57293627	Coniferous forests
-128.9166671	56.75000031	9065.448	3360.322	1285.381	6.944444444	71.5	109102.7066	719010.7693	14.38024468	10.3004204	9.238090595	8.868348519	8.135166566	Coniferous forests
-128.7500005	56.75000031	9065.448	3360.322	1285.381	6.944444444	71.5	109102.7066	719010.7693	14.38024468	10.3004204	9.238090595	8.868348519	8.135166566	Coniferous forests
-128.5833338	56.75000031	9065.448	3360.322	1285.381	6.944444444	71.5	109102.7066	719010.7693	14.38024468	10.3004204	9.238090595	8.868348519	8.135166566	Coniferous forests
-128.4166671	56.75000031	9065.448	3360.322	1285.381	6.944444444	71.5	109102.7066	719010.7693	14.38024468	10.3004204	9.238090595	8.868348519	8.135166566	Coniferous forests
-128.2500005	56.75000031	9065.448	3360.322	1285.381	6.944444444	71.5	109102.7066	719010.7693	14.38024468	10.3004204	9.238090595	8.868348519	8.135166566	Coniferous forests
-128.0833338	56.75000031	9065.448	3360.322	1285.381	6.944444444	71.5	109102.7066	719010.7693	14.38024468	10.3004204	9.238090595	8.868348519	8.135166566	Coniferous forests
-127.9166671	56.75000031	7389.724	2175.261	953.4614	5.694444444	70.30555556	66624.97675	748044.8203	13.34656098	8.236410075	7.409285731	7.161821339	6.666892873	Coniferous forests
-127.7500005	56.75000031	7389.724	2175.261	953.4614	5.694444444	70.30555556	66624.97675	748044.8203	13.34656098	8.236410075	7.409285731	7.161821339	6.666892873	Coniferous forests
-127.5833338	56.75000031	7389.724	2175.261	953.4614	5.694444444	70.30555556	66624.97675	748044.8203	13.34656098	8.236410075	7.409285731	7.161821339	6.666892873	Coniferous forests
-123.9166672	56.75000031	9348.783	5819.316	4542.415	5.166666667	74.58333333	182292.3995	1515901.896	13.29000425	7.48351317	7.003995114	6.869861947	6.569026324	Coniferous forests
-123.7500005	56.75000031	9348.783	5819.316	4542.415	5.166666667	74.58333333	182292.3995	1515901.896	13.29000425	7.48351317	7.003995114	6.869861947	6.569026324	Coniferous forests
-123.5833339	56.75000031	9348.783	5819.316	4542.415	5.166666667	74.58333333	182292.3995	1515901.896	13.29000425	7.48351317	7.003995114	6.869861947	6.569026324	Coniferous forests
-123.4166672	56.75000031	9348.783	5819.316	4542.415	5.166666667	74.58333333	182292.3995	1515901.896	13.29000425	7.48351317	7.003995114	6.869861947	6.569026324	Coniferous forests
-123.2500005	56.75000031	9348.783	5819.316	4542.415	5.166666667	74.58333333	182292.3995	1515901.896	13.29000425	7.48351317	7.003995114	6.869861947	6.569026324	Coniferous forests
-123.0833339	56.75000031	9348.783	5819.316	4542.415	5.166666667	74.58333333	182292.3995	1515901.896	13.29000425	7.48351317	7.003995114	6.869861947	6.569026324	Coniferous forests
-122.9166672	56.75000031	9497.518	6679.601	5300.738	5	80	253017.6001	2763490.533	13.22397481	7.654548499	7.197353827	7.059251044	6.889145202	Coniferous forests
-122.7500005	56.75000031	9497.518	6679.601	5300.738	5	80	253017.6001	2763490.533	13.22397481	7.654548499	7.197353827	7.059251044	6.889145202	Coniferous forests
-122.5833339	56.75000031	9497.518	6679.601	5300.738	5	80	253017.6001	2763490.533	13.22397481	7.654548499	7.197353827	7.059251044	6.889145202	Coniferous forests
-122.4166672	56.75000031	9497.518	6679.601	5300.738	5	80	253017.6001	2763490.533	13.22397481	7.654548499	7.197353827	7.059251044	6.889145202	Coniferous forests
-122.2500005	56.75000031	9497.518	6679.601	5300.738	5	80	253017.6001	2763490.533	13.22397481	7.654548499	7.197353827	7.059251044	6.889145202	Coniferous forests
-122.0833339	56.75000031	9497.518	6679.601	5300.738	5	80	253017.6001	2763490.533	13.22397481	7.654548499	7.197353827	7.059251044	6.889145202	Coniferous forests
-121.9166672	56.75000031	12411.1	15978.41	12966.17	22.77777778	61.80555556	379790.2991	1852842.729	13.4081622	9.777906722	9.243581838	8.980699632	8.798747235	Coniferous forests
-121.7500005	56.75000031	12411.1	15978.41	12966.17	22.77777778	61.80555556	379790.2991	1852842.729	13.4081622	9.777906722	9.243581838	8.980699632	8.798747235	Coniferous forests
-121.5833339	56.75000031	12411.1	15978.41	12966.17	22.77777778	61.80555556	379790.2991	1852842.729	13.4081622	9.777906722	9.243581838	8.980699632	8.798747235	Coniferous forests
-121.4166672	56.75000031	12411.1	15978.41	12966.17	22.77777778	61.80555556	379790.2991	1852842.729	13.4081622	9.777906722	9.243581838	8.980699632	8.798747235	Coniferous forests
-121.2500005	56.75000031	12411.1	15978.41	12966.17	22.77777778	61.80555556	379790.2991	1852842.729	13.4081622	9.777906722	9.243581838	8.980699632	8.798747235	Coniferous forests
-121.0833339	56.75000031	12411.1	15978.41	12966.17	22.77777778	61.80555556	379790.2991	1852842.729	13.4081622	9.777906722	9.243581838	8.980699632	8.798747235	Coniferous forests
-120.5833339	56.75000031	21583.31	40003	32143.27	35.27777778	45.77777778	163246.7681	633530.73	14.07792036	11.38888635	10.97239759	10.53460166	10.13119952	Coniferous forests
-120.4166672	56.75000031	21583.31	40003	32143.27	35.27777778	45.77777778	163246.7681	633530.73	14.07792036	11.38888635	10.97239759	10.53460166	10.13119952	Coniferous forests
-120.2500006	56.75000031	21583.31	40003	32143.27	35.27777778	45.77777778	163246.7681	633530.73	14.07792036	11.38888635	10.97239759	10.53460166	10.13119952	Coniferous forests
-120.0833339	56.75000031	21583.31	40003	32143.27	35.27777778	45.77777778	163246.7681	633530.73	14.07792036	11.38888635	10.97239759	10.53460166	10.13119952	Coniferous forests
-119.9166672	56.75000031	24163.24	45754.44	37423.11	27.33333333	58.22222222	166577.8662	974720.0693	13.98072325	11.44612924	11.00775421	10.69005443	10.21429472	Coniferous forests
-119.7500006	56.75000031	24163.24	45754.44	37423.11	27.33333333	58.22222222	166577.8662	974720.0693	13.98072325	11.44612924	11.00775421	10.69005443	10.21429472	Coniferous forests
-119.5833339	56.75000031	24163.24	45754.44	37423.11	27.33333333	58.22222222	166577.8662	974720.0693	13.98072325	11.44612924	11.00775421	10.69005443	10.21429472	Coniferous forests
-119.4166672	56.75000031	24163.24	45754.44	37423.11	27.33333333	58.22222222	166577.8662	974720.0693	13.98072325	11.44612924	11.00775421	10.69005443	10.21429472	Coniferous forests
-119.2500006	56.75000031	24163.24	45754.44	37423.11	27.33333333	58.22222222	166577.8662	974720.0693	13.98072325	11.44612924	11.00775421	10.69005443	10.21429472	Coniferous forests
-119.0833339	56.75000031	24163.24	45754.44	37423.11	27.33333333	58.22222222	166577.8662	974720.0693	13.98072325	11.44612924	11.00775421	10.69005443	10.21429472	Coniferous forests
-118.9166672	56.75000031	22001.1	40705.56	33472.4	26.69444444	57.13888889	143814.5149	953781.9521	13.38469238	11.02362805	10.47775998	10.23872904	9.711733209	Coniferous forests
-118.7500006	56.75000031	22001.1	40705.56	33472.4	26.69444444	57.13888889	143814.5149	953781.9521	13.38469238	11.02362805	10.47775998	10.23872904	9.711733209	Coniferous forests
-118.5833339	56.75000031	22001.1	40705.56	33472.4	26.69444444	57.13888889	143814.5149	953781.9521	13.38469238	11.02362805	10.47775998	10.23872904	9.711733209	Coniferous forests
-118.4166672	56.75000031	22001.1	40705.56	33472.4	26.69444444	57.13888889	143814.5149	953781.9521	13.38469238	11.02362805	10.47775998	10.23872904	9.711733209	Coniferous forests
-118.2500006	56.75000031	22001.1	40705.56	33472.4	26.69444444	57.13888889	143814.5149	953781.9521	13.38469238	11.02362805	10.47775998	10.23872904	9.711733209	Coniferous forests
-118.0833339	56.75000031	22001.1	40705.56	33472.4	26.69444444	57.13888889	143814.5149	953781.9521	13.38469238	11.02362805	10.47775998	10.23872904	9.711733209	Coniferous forests
-117.9166672	56.75000031	9833.775	13826.26	10409.88	39.33333333	40.44444444	221421.8762	288496.7681	11.77946311	9.439750671	8.953640739	8.659111977	8.832084457	Coniferous forests
-130.7500005	56.58333364	8214.314	2736.184	998.8072	4.84375	29.96875	115650.8737	273139.0724	13.57570344	8.578558511	8.032758289	7.416557206	6.184155054	Coniferous forests
-129.7500005	56.58333364	7613.574	2387.801	987.9247	7.777777778	57.41666667	59966.19523	274594.3214	13.41063759	8.497701446	7.706733399	7.328801089	6.57293627	Coniferous forests
-129.5833338	56.58333364	7613.574	2387.801	987.9247	7.777777778	57.41666667	59966.19523	274594.3214	13.41063759	8.497701446	7.706733399	7.328801089	6.57293627	Coniferous forests
-129.4166671	56.58333364	7613.574	2387.801	987.9247	7.777777778	57.41666667	59966.19523	274594.3214	13.41063759	8.497701446	7.706733399	7.328801089	6.57293627	Coniferous forests
-129.2500005	56.58333364	7613.574	2387.801	987.9247	7.777777778	57.41666667	59966.19523	274594.3214	13.41063759	8.497701446	7.706733399	7.328801089	6.57293627	Coniferous forests
-129.0833338	56.58333364	7613.574	2387.801	987.9247	7.777777778	57.41666667	59966.19523	274594.3214	13.41063759	8.497701446	7.706733399	7.328801089	6.57293627	Coniferous forests
-128.9166671	56.58333364	9065.448	3360.322	1285.381	6.944444444	71.5	109102.7066	719010.7693	14.38024468	10.3004204	9.238090595	8.868348519	8.135166566	Coniferous forests
-128.7500005	56.58333364	9065.448	3360.322	1285.381	6.944444444	71.5	109102.7066	719010.7693	14.38024468	10.3004204	9.238090595	8.868348519	8.135166566	Coniferous forests
-128.5833338	56.58333364	9065.448	3360.322	1285.381	6.944444444	71.5	109102.7066	719010.7693	14.38024468	10.3004204	9.238090595	8.868348519	8.135166566	Coniferous forests
-128.4166671	56.58333364	9065.448	3360.322	1285.381	6.944444444	71.5	109102.7066	719010.7693	14.38024468	10.3004204	9.238090595	8.868348519	8.135166566	Coniferous forests
-128.2500005	56.58333364	9065.448	3360.322	1285.381	6.944444444	71.5	109102.7066	719010.7693	14.38024468	10.3004204	9.238090595	8.868348519	8.135166566	Coniferous forests
-128.0833338	56.58333364	9065.448	3360.322	1285.381	6.944444444	71.5	109102.7066	719010.7693	14.38024468	10.3004204	9.238090595	8.868348519	8.135166566	Coniferous forests
-127.9166671	56.58333364	7389.724	2175.261	953.4614	5.694444444	70.30555556	66624.97675	748044.8203	13.34656098	8.236410075	7.409285731	7.161821339	6.666892873	Coniferous forests
-127.7500005	56.58333364	7389.724	2175.261	953.4614	5.694444444	70.30555556	66624.97675	748044.8203	13.34656098	8.236410075	7.409285731	7.161821339	6.666892873	Coniferous forests
-127.5833338	56.58333364	7389.724	2175.261	953.4614	5.694444444	70.30555556	66624.97675	748044.8203	13.34656098	8.236410075	7.409285731	7.161821339	6.666892873	Coniferous forests
-127.4166672	56.58333364	7389.724	2175.261	953.4614	5.694444444	70.30555556	66624.97675	748044.8203	13.34656098	8.236410075	7.409285731	7.161821339	6.666892873	Coniferous forests
-127.2500005	56.58333364	7389.724	2175.261	953.4614	5.694444444	70.30555556	66624.97675	748044.8203	13.34656098	8.236410075	7.409285731	7.161821339	6.666892873	Coniferous forests
-127.0833338	56.58333364	7389.724	2175.261	953.4614	5.694444444	70.30555556	66624.97675	748044.8203	13.34656098	8.236410075	7.409285731	7.161821339	6.666892873	Coniferous forests
-126.7500005	56.58333364	8262.231	2805.198	1153.96	6.25	70.63888889	71652.95941	586613.8862	13.94062845	9.341673798	8.392199291	8.167973015	7.719520489	Coniferous forests
-126.5833338	56.58333364	8262.231	2805.198	1153.96	6.25	70.63888889	71652.95941	586613.8862	13.94062845	9.341673798	8.392199291	8.167973015	7.719520489	Coniferous forests
-126.0833338	56.58333364	8262.231	2805.198	1153.96	6.25	70.63888889	71652.95941	586613.8862	13.94062845	9.341673798	8.392199291	8.167973015	7.719520489	Coniferous forests
-123.9166672	56.58333364	9348.783	5819.316	4542.415	5.166666667	74.58333333	182292.3995	1515901.896	13.29000425	7.48351317	7.003995114	6.869861947	6.569026324	Coniferous forests
-123.7500005	56.58333364	9348.783	5819.316	4542.415	5.166666667	74.58333333	182292.3995	1515901.896	13.29000425	7.48351317	7.003995114	6.869861947	6.569026324	Coniferous forests
-123.5833339	56.58333364	9348.783	5819.316	4542.415	5.166666667	74.58333333	182292.3995	1515901.896	13.29000425	7.48351317	7.003995114	6.869861947	6.569026324	Coniferous forests
-123.4166672	56.58333364	9348.783	5819.316	4542.415	5.166666667	74.58333333	182292.3995	1515901.896	13.29000425	7.48351317	7.003995114	6.869861947	6.569026324	Coniferous forests
-123.2500005	56.58333364	9348.783	5819.316	4542.415	5.166666667	74.58333333	182292.3995	1515901.896	13.29000425	7.48351317	7.003995114	6.869861947	6.569026324	Coniferous forests
-123.0833339	56.58333364	9348.783	5819.316	4542.415	5.166666667	74.58333333	182292.3995	1515901.896	13.29000425	7.48351317	7.003995114	6.869861947	6.569026324	Coniferous forests
-122.9166672	56.58333364	9497.518	6679.601	5300.738	5	80	253017.6001	2763490.533	13.22397481	7.654548499	7.197353827	7.059251044	6.889145202	Coniferous forests
-122.7500005	56.58333364	9497.518	6679.601	5300.738	5	80	253017.6001	2763490.533	13.22397481	7.654548499	7.197353827	7.059251044	6.889145202	Coniferous forests
-122.5833339	56.58333364	9497.518	6679.601	5300.738	5	80	253017.6001	2763490.533	13.22397481	7.654548499	7.197353827	7.059251044	6.889145202	Coniferous forests
-122.4166672	56.58333364	9497.518	6679.601	5300.738	5	80	253017.6001	2763490.533	13.22397481	7.654548499	7.197353827	7.059251044	6.889145202	Coniferous forests
-122.2500005	56.58333364	9497.518	6679.601	5300.738	5	80	253017.6001	2763490.533	13.22397481	7.654548499	7.197353827	7.059251044	6.889145202	Coniferous forests
-122.0833339	56.58333364	9497.518	6679.601	5300.738	5	80	253017.6001	2763490.533	13.22397481	7.654548499	7.197353827	7.059251044	6.889145202	Coniferous forests
-121.9166672	56.58333364	12411.1	15978.41	12966.17	22.77777778	61.80555556	379790.2991	1852842.729	13.4081622	9.777906722	9.243581838	8.980699632	8.798747235	Coniferous forests
-121.7500005	56.58333364	12411.1	15978.41	12966.17	22.77777778	61.80555556	379790.2991	1852842.729	13.4081622	9.777906722	9.243581838	8.980699632	8.798747235	Coniferous forests
-121.5833339	56.58333364	12411.1	15978.41	12966.17	22.77777778	61.80555556	379790.2991	1852842.729	13.4081622	9.777906722	9.243581838	8.980699632	8.798747235	Coniferous forests
-121.4166672	56.58333364	12411.1	15978.41	12966.17	22.77777778	61.80555556	379790.2991	1852842.729	13.4081622	9.777906722	9.243581838	8.980699632	8.798747235	Coniferous forests
-121.2500005	56.58333364	12411.1	15978.41	12966.17	22.77777778	61.80555556	379790.2991	1852842.729	13.4081622	9.777906722	9.243581838	8.980699632	8.798747235	Coniferous forests
-121.0833339	56.58333364	12411.1	15978.41	12966.17	22.77777778	61.80555556	379790.2991	1852842.729	13.4081622	9.777906722	9.243581838	8.980699632	8.798747235	Coniferous forests
-120.9166672	56.58333364	21583.31	40003	32143.27	35.27777778	45.77777778	163246.7681	633530.73	14.07792036	11.38888635	10.97239759	10.53460166	10.13119952	Coniferous forests
-120.4166672	56.58333364	21583.31	40003	32143.27	35.27777778	45.77777778	163246.7681	633530.73	14.07792036	11.38888635	10.97239759	10.53460166	10.13119952	Coniferous forests
-120.2500006	56.58333364	21583.31	40003	32143.27	35.27777778	45.77777778	163246.7681	633530.73	14.07792036	11.38888635	10.97239759	10.53460166	10.13119952	Coniferous forests
-120.0833339	56.58333364	21583.31	40003	32143.27	35.27777778	45.77777778	163246.7681	633530.73	14.07792036	11.38888635	10.97239759	10.53460166	10.13119952	Coniferous forests
-119.9166672	56.58333364	24163.24	45754.44	37423.11	27.33333333	58.22222222	166577.8662	974720.0693	13.98072325	11.44612924	11.00775421	10.69005443	10.21429472	Coniferous forests
-119.7500006	56.58333364	24163.24	45754.44	37423.11	27.33333333	58.22222222	166577.8662	974720.0693	13.98072325	11.44612924	11.00775421	10.69005443	10.21429472	Coniferous forests
-119.5833339	56.58333364	24163.24	45754.44	37423.11	27.33333333	58.22222222	166577.8662	974720.0693	13.98072325	11.44612924	11.00775421	10.69005443	10.21429472	Coniferous forests
-119.4166672	56.58333364	24163.24	45754.44	37423.11	27.33333333	58.22222222	166577.8662	974720.0693	13.98072325	11.44612924	11.00775421	10.69005443	10.21429472	Coniferous forests
-119.2500006	56.58333364	24163.24	45754.44	37423.11	27.33333333	58.22222222	166577.8662	974720.0693	13.98072325	11.44612924	11.00775421	10.69005443	10.21429472	Coniferous forests
-119.0833339	56.58333364	24163.24	45754.44	37423.11	27.33333333	58.22222222	166577.8662	974720.0693	13.98072325	11.44612924	11.00775421	10.69005443	10.21429472	Coniferous forests
-118.7500006	56.58333364	22001.1	40705.56	33472.4	26.69444444	57.13888889	143814.5149	953781.9521	13.38469238	11.02362805	10.47775998	10.23872904	9.711733209	Coniferous forests
-118.5833339	56.58333364	22001.1	40705.56	33472.4	26.69444444	57.13888889	143814.5149	953781.9521	13.38469238	11.02362805	10.47775998	10.23872904	9.711733209	Coniferous forests
-118.4166672	56.58333364	22001.1	40705.56	33472.4	26.69444444	57.13888889	143814.5149	953781.9521	13.38469238	11.02362805	10.47775998	10.23872904	9.711733209	Coniferous forests
-118.2500006	56.58333364	22001.1	40705.56	33472.4	26.69444444	57.13888889	143814.5149	953781.9521	13.38469238	11.02362805	10.47775998	10.23872904	9.711733209	Coniferous forests
-118.0833339	56.58333364	22001.1	40705.56	33472.4	26.69444444	57.13888889	143814.5149	953781.9521	13.38469238	11.02362805	10.47775998	10.23872904	9.711733209	Coniferous forests
-129.4166671	56.41666698	7613.574	2387.801	987.9247	7.777777778	57.41666667	59966.19523	274594.3214	13.41063759	8.497701446	7.706733399	7.328801089	6.57293627	Coniferous forests
-129.2500005	56.41666698	7613.574	2387.801	987.9247	7.777777778	57.41666667	59966.19523	274594.3214	13.41063759	8.497701446	7.706733399	7.328801089	6.57293627	Coniferous forests
-129.0833338	56.41666698	7613.574	2387.801	987.9247	7.777777778	57.41666667	59966.19523	274594.3214	13.41063759	8.497701446	7.706733399	7.328801089	6.57293627	Coniferous forests
-128.9166671	56.41666698	9065.448	3360.322	1285.381	6.944444444	71.5	109102.7066	719010.7693	14.38024468	10.3004204	9.238090595	8.868348519	8.135166566	Coniferous forests
-128.7500005	56.41666698	9065.448	3360.322	1285.381	6.944444444	71.5	109102.7066	719010.7693	14.38024468	10.3004204	9.238090595	8.868348519	8.135166566	Coniferous forests
-128.5833338	56.41666698	9065.448	3360.322	1285.381	6.944444444	71.5	109102.7066	719010.7693	14.38024468	10.3004204	9.238090595	8.868348519	8.135166566	Coniferous forests
-128.4166671	56.41666698	9065.448	3360.322	1285.381	6.944444444	71.5	109102.7066	719010.7693	14.38024468	10.3004204	9.238090595	8.868348519	8.135166566	Coniferous forests
-128.2500005	56.41666698	9065.448	3360.322	1285.381	6.944444444	71.5	109102.7066	719010.7693	14.38024468	10.3004204	9.238090595	8.868348519	8.135166566	Coniferous forests
-128.0833338	56.41666698	9065.448	3360.322	1285.381	6.944444444	71.5	109102.7066	719010.7693	14.38024468	10.3004204	9.238090595	8.868348519	8.135166566	Coniferous forests
-127.9166671	56.41666698	7389.724	2175.261	953.4614	5.694444444	70.30555556	66624.97675	748044.8203	13.34656098	8.236410075	7.409285731	7.161821339	6.666892873	Coniferous forests
-127.7500005	56.41666698	7389.724	2175.261	953.4614	5.694444444	70.30555556	66624.97675	748044.8203	13.34656098	8.236410075	7.409285731	7.161821339	6.666892873	Coniferous forests
-127.5833338	56.41666698	7389.724	2175.261	953.4614	5.694444444	70.30555556	66624.97675	748044.8203	13.34656098	8.236410075	7.409285731	7.161821339	6.666892873	Coniferous forests
-127.4166672	56.41666698	7389.724	2175.261	953.4614	5.694444444	70.30555556	66624.97675	748044.8203	13.34656098	8.236410075	7.409285731	7.161821339	6.666892873	Coniferous forests
-127.2500005	56.41666698	7389.724	2175.261	953.4614	5.694444444	70.30555556	66624.97675	748044.8203	13.34656098	8.236410075	7.409285731	7.161821339	6.666892873	Coniferous forests
-127.0833338	56.41666698	7389.724	2175.261	953.4614	5.694444444	70.30555556	66624.97675	748044.8203	13.34656098	8.236410075	7.409285731	7.161821339	6.666892873	Coniferous forests
-126.9166672	56.41666698	8262.231	2805.198	1153.96	6.25	70.63888889	71652.95941	586613.8862	13.94062845	9.341673798	8.392199291	8.167973015	7.719520489	Coniferous forests
-126.7500005	56.41666698	8262.231	2805.198	1153.96	6.25	70.63888889	71652.95941	586613.8862	13.94062845	9.341673798	8.392199291	8.167973015	7.719520489	Coniferous forests
-126.5833338	56.41666698	8262.231	2805.198	1153.96	6.25	70.63888889	71652.95941	586613.8862	13.94062845	9.341673798	8.392199291	8.167973015	7.719520489	Coniferous forests
-126.4166672	56.41666698	8262.231	2805.198	1153.96	6.25	70.63888889	71652.95941	586613.8862	13.94062845	9.341673798	8.392199291	8.167973015	7.719520489	Coniferous forests
-126.2500005	56.41666698	8262.231	2805.198	1153.96	6.25	70.63888889	71652.95941	586613.8862	13.94062845	9.341673798	8.392199291	8.167973015	7.719520489	Coniferous forests
-126.0833338	56.41666698	8262.231	2805.198	1153.96	6.25	70.63888889	71652.95941	586613.8862	13.94062845	9.341673798	8.392199291	8.167973015	7.719520489	Coniferous forests
-125.9166672	56.41666698	8661.423	2809.44	1769.598	6.666666667	77.22222222	101578.9318	940905.3999	13.68386632	7.851157784	6.873407218	6.864893887	6.821961774	Coniferous forests
-125.7500005	56.41666698	8661.423	2809.44	1769.598	6.666666667	77.22222222	101578.9318	940905.3999	13.68386632	7.851157784	6.873407218	6.864893887	6.821961774	Coniferous forests
-125.5833338	56.41666698	8661.423	2809.44	1769.598	6.666666667	77.22222222	101578.9318	940905.3999	13.68386632	7.851157784	6.873407218	6.864893887	6.821961774	Coniferous forests
-125.4166672	56.41666698	8661.423	2809.44	1769.598	6.666666667	77.22222222	101578.9318	940905.3999	13.68386632	7.851157784	6.873407218	6.864893887	6.821961774	Coniferous forests
-125.2500005	56.41666698	8661.423	2809.44	1769.598	6.666666667	77.22222222	101578.9318	940905.3999	13.68386632	7.851157784	6.873407218	6.864893887	6.821961774	Coniferous forests
-125.0833338	56.41666698	8661.423	2809.44	1769.598	6.666666667	77.22222222	101578.9318	940905.3999	13.68386632	7.851157784	6.873407218	6.864893887	6.821961774	Coniferous forests
-123.9166672	56.41666698	9348.783	5819.316	4542.415	5.166666667	74.58333333	182292.3995	1515901.896	13.29000425	7.48351317	7.003995114	6.869861947	6.569026324	Coniferous forests
-123.7500005	56.41666698	9348.783	5819.316	4542.415	5.166666667	74.58333333	182292.3995	1515901.896	13.29000425	7.48351317	7.003995114	6.869861947	6.569026324	Coniferous forests
-123.5833339	56.41666698	9348.783	5819.316	4542.415	5.166666667	74.58333333	182292.3995	1515901.896	13.29000425	7.48351317	7.003995114	6.869861947	6.569026324	Coniferous forests
-123.4166672	56.41666698	9348.783	5819.316	4542.415	5.166666667	74.58333333	182292.3995	1515901.896	13.29000425	7.48351317	7.003995114	6.869861947	6.569026324	Coniferous forests
-123.2500005	56.41666698	9348.783	5819.316	4542.415	5.166666667	74.58333333	182292.3995	1515901.896	13.29000425	7.48351317	7.003995114	6.869861947	6.569026324	Coniferous forests
-123.0833339	56.41666698	9348.783	5819.316	4542.415	5.166666667	74.58333333	182292.3995	1515901.896	13.29000425	7.48351317	7.003995114	6.869861947	6.569026324	Coniferous forests
-122.9166672	56.41666698	9497.518	6679.601	5300.738	5	80	253017.6001	2763490.533	13.22397481	7.654548499	7.197353827	7.059251044	6.889145202	Coniferous forests
-122.7500005	56.41666698	9497.518	6679.601	5300.738	5	80	253017.6001	2763490.533	13.22397481	7.654548499	7.197353827	7.059251044	6.889145202	Coniferous forests
-122.5833339	56.41666698	9497.518	6679.601	5300.738	5	80	253017.6001	2763490.533	13.22397481	7.654548499	7.197353827	7.059251044	6.889145202	Coniferous forests
-122.4166672	56.41666698	9497.518	6679.601	5300.738	5	80	253017.6001	2763490.533	13.22397481	7.654548499	7.197353827	7.059251044	6.889145202	Coniferous forests
-122.2500005	56.41666698	9497.518	6679.601	5300.738	5	80	253017.6001	2763490.533	13.22397481	7.654548499	7.197353827	7.059251044	6.889145202	Coniferous forests
-122.0833339	56.41666698	9497.518	6679.601	5300.738	5	80	253017.6001	2763490.533	13.22397481	7.654548499	7.197353827	7.059251044	6.889145202	Coniferous forests
-121.9166672	56.41666698	12411.1	15978.41	12966.17	22.77777778	61.80555556	379790.2991	1852842.729	13.4081622	9.777906722	9.243581838	8.980699632	8.798747235	Coniferous forests
-121.7500005	56.41666698	12411.1	15978.41	12966.17	22.77777778	61.80555556	379790.2991	1852842.729	13.4081622	9.777906722	9.243581838	8.980699632	8.798747235	Coniferous forests
-121.4166672	56.41666698	12411.1	15978.41	12966.17	22.77777778	61.80555556	379790.2991	1852842.729	13.4081622	9.777906722	9.243581838	8.980699632	8.798747235	Coniferous forests
-121.2500005	56.41666698	12411.1	15978.41	12966.17	22.77777778	61.80555556	379790.2991	1852842.729	13.4081622	9.777906722	9.243581838	8.980699632	8.798747235	Coniferous forests
-121.0833339	56.41666698	12411.1	15978.41	12966.17	22.77777778	61.80555556	379790.2991	1852842.729	13.4081622	9.777906722	9.243581838	8.980699632	8.798747235	Coniferous forests
-120.4166672	56.41666698	21583.31	40003	32143.27	35.27777778	45.77777778	163246.7681	633530.73	14.07792036	11.38888635	10.97239759	10.53460166	10.13119952	Coniferous forests
-120.2500006	56.41666698	21583.31	40003	32143.27	35.27777778	45.77777778	163246.7681	633530.73	14.07792036	11.38888635	10.97239759	10.53460166	10.13119952	Coniferous forests
-120.0833339	56.41666698	21583.31	40003	32143.27	35.27777778	45.77777778	163246.7681	633530.73	14.07792036	11.38888635	10.97239759	10.53460166	10.13119952	Coniferous forests
-118.4166672	56.41666698	22001.1	40705.56	33472.4	26.69444444	57.13888889	143814.5149	953781.9521	13.38469238	11.02362805	10.47775998	10.23872904	9.711733209	Coniferous forests
-118.2500006	56.41666698	22001.1	40705.56	33472.4	26.69444444	57.13888889	143814.5149	953781.9521	13.38469238	11.02362805	10.47775998	10.23872904	9.711733209	Coniferous forests
-118.0833339	56.41666698	22001.1	40705.56	33472.4	26.69444444	57.13888889	143814.5149	953781.9521	13.38469238	11.02362805	10.47775998	10.23872904	9.711733209	Coniferous forests
-117.7500006	56.41666698	9833.775	13826.26	10409.88	39.33333333	40.44444444	221421.8762	288496.7681	11.77946311	9.439750671	8.953640739	8.659111977	8.832084457	Coniferous forests
-130.9166671	56.25000031	8214.314	2736.184	998.8072	4.84375	29.96875	115650.8737	273139.0724	13.57570344	8.578558511	8.032758289	7.416557206	6.184155054	Coniferous forests
-129.2500005	56.25000031	7613.574	2387.801	987.9247	7.777777778	57.41666667	59966.19523	274594.3214	13.41063759	8.497701446	7.706733399	7.328801089	6.57293627	Coniferous forests
-129.0833338	56.25000031	7613.574	2387.801	987.9247	7.777777778	57.41666667	59966.19523	274594.3214	13.41063759	8.497701446	7.706733399	7.328801089	6.57293627	Coniferous forests
-128.9166671	56.25000031	9065.448	3360.322	1285.381	6.944444444	71.5	109102.7066	719010.7693	14.38024468	10.3004204	9.238090595	8.868348519	8.135166566	Coniferous forests
-128.7500005	56.25000031	9065.448	3360.322	1285.381	6.944444444	71.5	109102.7066	719010.7693	14.38024468	10.3004204	9.238090595	8.868348519	8.135166566	Coniferous forests
-128.5833338	56.25000031	9065.448	3360.322	1285.381	6.944444444	71.5	109102.7066	719010.7693	14.38024468	10.3004204	9.238090595	8.868348519	8.135166566	Coniferous forests
-128.4166671	56.25000031	9065.448	3360.322	1285.381	6.944444444	71.5	109102.7066	719010.7693	14.38024468	10.3004204	9.238090595	8.868348519	8.135166566	Coniferous forests
-128.2500005	56.25000031	9065.448	3360.322	1285.381	6.944444444	71.5	109102.7066	719010.7693	14.38024468	10.3004204	9.238090595	8.868348519	8.135166566	Coniferous forests
-128.0833338	56.25000031	9065.448	3360.322	1285.381	6.944444444	71.5	109102.7066	719010.7693	14.38024468	10.3004204	9.238090595	8.868348519	8.135166566	Coniferous forests
-127.9166671	56.25000031	7389.724	2175.261	953.4614	5.694444444	70.30555556	66624.97675	748044.8203	13.34656098	8.236410075	7.409285731	7.161821339	6.666892873	Coniferous forests
-127.7500005	56.25000031	7389.724	2175.261	953.4614	5.694444444	70.30555556	66624.97675	748044.8203	13.34656098	8.236410075	7.409285731	7.161821339	6.666892873	Coniferous forests
-127.5833338	56.25000031	7389.724	2175.261	953.4614	5.694444444	70.30555556	66624.97675	748044.8203	13.34656098	8.236410075	7.409285731	7.161821339	6.666892873	Coniferous forests
-127.4166672	56.25000031	7389.724	2175.261	953.4614	5.694444444	70.30555556	66624.97675	748044.8203	13.34656098	8.236410075	7.409285731	7.161821339	6.666892873	Coniferous forests
-127.2500005	56.25000031	7389.724	2175.261	953.4614	5.694444444	70.30555556	66624.97675	748044.8203	13.34656098	8.236410075	7.409285731	7.161821339	6.666892873	Coniferous forests
-127.0833338	56.25000031	7389.724	2175.261	953.4614	5.694444444	70.30555556	66624.97675	748044.8203	13.34656098	8.236410075	7.409285731	7.161821339	6.666892873	Coniferous forests
-126.9166672	56.25000031	8262.231	2805.198	1153.96	6.25	70.63888889	71652.95941	586613.8862	13.94062845	9.341673798	8.392199291	8.167973015	7.719520489	Coniferous forests
-126.7500005	56.25000031	8262.231	2805.198	1153.96	6.25	70.63888889	71652.95941	586613.8862	13.94062845	9.341673798	8.392199291	8.167973015	7.719520489	Coniferous forests
-126.5833338	56.25000031	8262.231	2805.198	1153.96	6.25	70.63888889	71652.95941	586613.8862	13.94062845	9.341673798	8.392199291	8.167973015	7.719520489	Coniferous forests
-126.4166672	56.25000031	8262.231	2805.198	1153.96	6.25	70.63888889	71652.95941	586613.8862	13.94062845	9.341673798	8.392199291	8.167973015	7.719520489	Coniferous forests
-126.2500005	56.25000031	8262.231	2805.198	1153.96	6.25	70.63888889	71652.95941	586613.8862	13.94062845	9.341673798	8.392199291	8.167973015	7.719520489	Coniferous forests
-126.0833338	56.25000031	8262.231	2805.198	1153.96	6.25	70.63888889	71652.95941	586613.8862	13.94062845	9.341673798	8.392199291	8.167973015	7.719520489	Coniferous forests
-125.9166672	56.25000031	8661.423	2809.44	1769.598	6.666666667	77.22222222	101578.9318	940905.3999	13.68386632	7.851157784	6.873407218	6.864893887	6.821961774	Coniferous forests
-125.7500005	56.25000031	8661.423	2809.44	1769.598	6.666666667	77.22222222	101578.9318	940905.3999	13.68386632	7.851157784	6.873407218	6.864893887	6.821961774	Coniferous forests
-125.5833338	56.25000031	8661.423	2809.44	1769.598	6.666666667	77.22222222	101578.9318	940905.3999	13.68386632	7.851157784	6.873407218	6.864893887	6.821961774	Coniferous forests
-125.4166672	56.25000031	8661.423	2809.44	1769.598	6.666666667	77.22222222	101578.9318	940905.3999	13.68386632	7.851157784	6.873407218	6.864893887	6.821961774	Coniferous forests
-125.2500005	56.25000031	8661.423	2809.44	1769.598	6.666666667	77.22222222	101578.9318	940905.3999	13.68386632	7.851157784	6.873407218	6.864893887	6.821961774	Coniferous forests
-125.0833338	56.25000031	8661.423	2809.44	1769.598	6.666666667	77.22222222	101578.9318	940905.3999	13.68386632	7.851157784	6.873407218	6.864893887	6.821961774	Coniferous forests
-123.9166672	56.25000031	9348.783	5819.316	4542.415	5.166666667	74.58333333	182292.3995	1515901.896	13.29000425	7.48351317	7.003995114	6.869861947	6.569026324	Coniferous forests
-123.7500005	56.25000031	9348.783	5819.316	4542.415	5.166666667	74.58333333	182292.3995	1515901.896	13.29000425	7.48351317	7.003995114	6.869861947	6.569026324	Coniferous forests
-123.5833339	56.25000031	9348.783	5819.316	4542.415	5.166666667	74.58333333	182292.3995	1515901.896	13.29000425	7.48351317	7.003995114	6.869861947	6.569026324	Coniferous forests
-123.4166672	56.25000031	9348.783	5819.316	4542.415	5.166666667	74.58333333	182292.3995	1515901.896	13.29000425	7.48351317	7.003995114	6.869861947	6.569026324	Coniferous forests
-123.2500005	56.25000031	9348.783	5819.316	4542.415	5.166666667	74.58333333	182292.3995	1515901.896	13.29000425	7.48351317	7.003995114	6.869861947	6.569026324	Coniferous forests
-123.0833339	56.25000031	9348.783	5819.316	4542.415	5.166666667	74.58333333	182292.3995	1515901.896	13.29000425	7.48351317	7.003995114	6.869861947	6.569026324	Coniferous forests
-122.9166672	56.25000031	9497.518	6679.601	5300.738	5	80	253017.6001	2763490.533	13.22397481	7.654548499	7.197353827	7.059251044	6.889145202	Coniferous forests
-122.7500005	56.25000031	9497.518	6679.601	5300.738	5	80	253017.6001	2763490.533	13.22397481	7.654548499	7.197353827	7.059251044	6.889145202	Coniferous forests
-122.5833339	56.25000031	9497.518	6679.601	5300.738	5	80	253017.6001	2763490.533	13.22397481	7.654548499	7.197353827	7.059251044	6.889145202	Coniferous forests
-122.4166672	56.25000031	9497.518	6679.601	5300.738	5	80	253017.6001	2763490.533	13.22397481	7.654548499	7.197353827	7.059251044	6.889145202	Coniferous forests
-122.2500005	56.25000031	9497.518	6679.601	5300.738	5	80	253017.6001	2763490.533	13.22397481	7.654548499	7.197353827	7.059251044	6.889145202	Coniferous forests
-122.0833339	56.25000031	9497.518	6679.601	5300.738	5	80	253017.6001	2763490.533	13.22397481	7.654548499	7.197353827	7.059251044	6.889145202	Coniferous forests
-121.9166672	56.25000031	12411.1	15978.41	12966.17	22.77777778	61.80555556	379790.2991	1852842.729	13.4081622	9.777906722	9.243581838	8.980699632	8.798747235	Coniferous forests
-121.7500005	56.25000031	12411.1	15978.41	12966.17	22.77777778	61.80555556	379790.2991	1852842.729	13.4081622	9.777906722	9.243581838	8.980699632	8.798747235	Coniferous forests
-121.0833339	56.25000031	12411.1	15978.41	12966.17	22.77777778	61.80555556	379790.2991	1852842.729	13.4081622	9.777906722	9.243581838	8.980699632	8.798747235	Coniferous forests
-129.4166671	56.08333365	7613.574	2387.801	987.9247	7.777777778	57.41666667	59966.19523	274594.3214	13.41063759	8.497701446	7.706733399	7.328801089	6.57293627	Coniferous forests
-129.2500005	56.08333365	7613.574	2387.801	987.9247	7.777777778	57.41666667	59966.19523	274594.3214	13.41063759	8.497701446	7.706733399	7.328801089	6.57293627	Coniferous forests
-129.0833338	56.08333365	7613.574	2387.801	987.9247	7.777777778	57.41666667	59966.19523	274594.3214	13.41063759	8.497701446	7.706733399	7.328801089	6.57293627	Coniferous forests
-128.9166671	56.08333365	9065.448	3360.322	1285.381	6.944444444	71.5	109102.7066	719010.7693	14.38024468	10.3004204	9.238090595	8.868348519	8.135166566	Coniferous forests
-128.7500005	56.08333365	9065.448	3360.322	1285.381	6.944444444	71.5	109102.7066	719010.7693	14.38024468	10.3004204	9.238090595	8.868348519	8.135166566	Coniferous forests
-128.5833338	56.08333365	9065.448	3360.322	1285.381	6.944444444	71.5	109102.7066	719010.7693	14.38024468	10.3004204	9.238090595	8.868348519	8.135166566	Coniferous forests
-128.4166671	56.08333365	9065.448	3360.322	1285.381	6.944444444	71.5	109102.7066	719010.7693	14.38024468	10.3004204	9.238090595	8.868348519	8.135166566	Coniferous forests
-128.2500005	56.08333365	9065.448	3360.322	1285.381	6.944444444	71.5	109102.7066	719010.7693	14.38024468	10.3004204	9.238090595	8.868348519	8.135166566	Coniferous forests
-128.0833338	56.08333365	9065.448	3360.322	1285.381	6.944444444	71.5	109102.7066	719010.7693	14.38024468	10.3004204	9.238090595	8.868348519	8.135166566	Coniferous forests
-127.9166671	56.08333365	7389.724	2175.261	953.4614	5.694444444	70.30555556	66624.97675	748044.8203	13.34656098	8.236410075	7.409285731	7.161821339	6.666892873	Coniferous forests
-127.7500005	56.08333365	7389.724	2175.261	953.4614	5.694444444	70.30555556	66624.97675	748044.8203	13.34656098	8.236410075	7.409285731	7.161821339	6.666892873	Coniferous forests
-127.5833338	56.08333365	7389.724	2175.261	953.4614	5.694444444	70.30555556	66624.97675	748044.8203	13.34656098	8.236410075	7.409285731	7.161821339	6.666892873	Coniferous forests
-127.4166672	56.08333365	7389.724	2175.261	953.4614	5.694444444	70.30555556	66624.97675	748044.8203	13.34656098	8.236410075	7.409285731	7.161821339	6.666892873	Coniferous forests
-127.2500005	56.08333365	7389.724	2175.261	953.4614	5.694444444	70.30555556	66624.97675	748044.8203	13.34656098	8.236410075	7.409285731	7.161821339	6.666892873	Coniferous forests
-127.0833338	56.08333365	7389.724	2175.261	953.4614	5.694444444	70.30555556	66624.97675	748044.8203	13.34656098	8.236410075	7.409285731	7.161821339	6.666892873	Coniferous forests
-126.9166672	56.08333365	8262.231	2805.198	1153.96	6.25	70.63888889	71652.95941	586613.8862	13.94062845	9.341673798	8.392199291	8.167973015	7.719520489	Coniferous forests
-126.7500005	56.08333365	8262.231	2805.198	1153.96	6.25	70.63888889	71652.95941	586613.8862	13.94062845	9.341673798	8.392199291	8.167973015	7.719520489	Coniferous forests
-126.5833338	56.08333365	8262.231	2805.198	1153.96	6.25	70.63888889	71652.95941	586613.8862	13.94062845	9.341673798	8.392199291	8.167973015	7.719520489	Coniferous forests
-126.4166672	56.08333365	8262.231	2805.198	1153.96	6.25	70.63888889	71652.95941	586613.8862	13.94062845	9.341673798	8.392199291	8.167973015	7.719520489	Coniferous forests
-126.2500005	56.08333365	8262.231	2805.198	1153.96	6.25	70.63888889	71652.95941	586613.8862	13.94062845	9.341673798	8.392199291	8.167973015	7.719520489	Coniferous forests
-126.0833338	56.08333365	8262.231	2805.198	1153.96	6.25	70.63888889	71652.95941	586613.8862	13.94062845	9.341673798	8.392199291	8.167973015	7.719520489	Coniferous forests
-125.9166672	56.08333365	8661.423	2809.44	1769.598	6.666666667	77.22222222	101578.9318	940905.3999	13.68386632	7.851157784	6.873407218	6.864893887	6.821961774	Coniferous forests
-125.7500005	56.08333365	8661.423	2809.44	1769.598	6.666666667	77.22222222	101578.9318	940905.3999	13.68386632	7.851157784	6.873407218	6.864893887	6.821961774	Coniferous forests
-125.5833338	56.08333365	8661.423	2809.44	1769.598	6.666666667	77.22222222	101578.9318	940905.3999	13.68386632	7.851157784	6.873407218	6.864893887	6.821961774	Coniferous forests
-125.4166672	56.08333365	8661.423	2809.44	1769.598	6.666666667	77.22222222	101578.9318	940905.3999	13.68386632	7.851157784	6.873407218	6.864893887	6.821961774	Coniferous forests
-125.2500005	56.08333365	8661.423	2809.44	1769.598	6.666666667	77.22222222	101578.9318	940905.3999	13.68386632	7.851157784	6.873407218	6.864893887	6.821961774	Coniferous forests
-125.0833338	56.08333365	8661.423	2809.44	1769.598	6.666666667	77.22222222	101578.9318	940905.3999	13.68386632	7.851157784	6.873407218	6.864893887	6.821961774	Coniferous forests
-123.9166672	56.08333365	9348.783	5819.316	4542.415	5.166666667	74.58333333	182292.3995	1515901.896	13.29000425	7.48351317	7.003995114	6.869861947	6.569026324	Coniferous forests
-123.7500005	56.08333365	9348.783	5819.316	4542.415	5.166666667	74.58333333	182292.3995	1515901.896	13.29000425	7.48351317	7.003995114	6.869861947	6.569026324	Coniferous forests
-123.5833339	56.08333365	9348.783	5819.316	4542.415	5.166666667	74.58333333	182292.3995	1515901.896	13.29000425	7.48351317	7.003995114	6.869861947	6.569026324	Coniferous forests
-123.4166672	56.08333365	9348.783	5819.316	4542.415	5.166666667	74.58333333	182292.3995	1515901.896	13.29000425	7.48351317	7.003995114	6.869861947	6.569026324	Coniferous forests
-123.2500005	56.08333365	9348.783	5819.316	4542.415	5.166666667	74.58333333	182292.3995	1515901.896	13.29000425	7.48351317	7.003995114	6.869861947	6.569026324	Coniferous forests
-123.0833339	56.08333365	9348.783	5819.316	4542.415	5.166666667	74.58333333	182292.3995	1515901.896	13.29000425	7.48351317	7.003995114	6.869861947	6.569026324	Coniferous forests
-122.9166672	56.08333365	9497.518	6679.601	5300.738	5	80	253017.6001	2763490.533	13.22397481	7.654548499	7.197353827	7.059251044	6.889145202	Coniferous forests
-122.7500005	56.08333365	9497.518	6679.601	5300.738	5	80	253017.6001	2763490.533	13.22397481	7.654548499	7.197353827	7.059251044	6.889145202	Coniferous forests
-122.5833339	56.08333365	9497.518	6679.601	5300.738	5	80	253017.6001	2763490.533	13.22397481	7.654548499	7.197353827	7.059251044	6.889145202	Coniferous forests
-122.4166672	56.08333365	9497.518	6679.601	5300.738	5	80	253017.6001	2763490.533	13.22397481	7.654548499	7.197353827	7.059251044	6.889145202	Coniferous forests
-122.2500005	56.08333365	9497.518	6679.601	5300.738	5	80	253017.6001	2763490.533	13.22397481	7.654548499	7.197353827	7.059251044	6.889145202	Coniferous forests
-127.9166671	55.91666698	9711.327	3171.601	1176.575	4.861111111	78.72222222	145158.2605	1558852.533	14.68539657	10.16544224	9.022716575	8.774700748	8.296684371	Coniferous forests
-127.7500005	55.91666698	9711.327	3171.601	1176.575	4.861111111	78.72222222	145158.2605	1558852.533	14.68539657	10.16544224	9.022716575	8.774700748	8.296684371	Coniferous forests
-127.5833338	55.91666698	9711.327	3171.601	1176.575	4.861111111	78.72222222	145158.2605	1558852.533	14.68539657	10.16544224	9.022716575	8.774700748	8.296684371	Coniferous forests
-127.4166672	55.91666698	9711.327	3171.601	1176.575	4.861111111	78.72222222	145158.2605	1558852.533	14.68539657	10.16544224	9.022716575	8.774700748	8.296684371	Coniferous forests
-127.2500005	55.91666698	9711.327	3171.601	1176.575	4.861111111	78.72222222	145158.2605	1558852.533	14.68539657	10.16544224	9.022716575	8.774700748	8.296684371	Coniferous forests
-127.0833338	55.91666698	9711.327	3171.601	1176.575	4.861111111	78.72222222	145158.2605	1558852.533	14.68539657	10.16544224	9.022716575	8.774700748	8.296684371	Coniferous forests
-126.9166672	55.91666698	8336.496	3120.102	1303.057	4.861111111	82.97222222	140938.3248	1393256.389	14.10543113	9.931141072	8.884511113	8.705920921	8.351968673	Coniferous forests
-126.7500005	55.91666698	8336.496	3120.102	1303.057	4.861111111	82.97222222	140938.3248	1393256.389	14.10543113	9.931141072	8.884511113	8.705920921	8.351968673	Coniferous forests
-126.5833338	55.91666698	8336.496	3120.102	1303.057	4.861111111	82.97222222	140938.3248	1393256.389	14.10543113	9.931141072	8.884511113	8.705920921	8.351968673	Coniferous forests
-126.4166672	55.91666698	8336.496	3120.102	1303.057	4.861111111	82.97222222	140938.3248	1393256.389	14.10543113	9.931141072	8.884511113	8.705920921	8.351968673	Coniferous forests
-126.2500005	55.91666698	8336.496	3120.102	1303.057	4.861111111	82.97222222	140938.3248	1393256.389	14.10543113	9.931141072	8.884511113	8.705920921	8.351968673	Coniferous forests
-126.0833338	55.91666698	8336.496	3120.102	1303.057	4.861111111	82.97222222	140938.3248	1393256.389	14.10543113	9.931141072	8.884511113	8.705920921	8.351968673	Coniferous forests
-125.9166672	55.91666698	8195.8	2904.461	1223.261	6.111111111	75.88888889	216608.658	1713827.742	13.98679394	9.563203414	8.566284405	8.396363152	8.056520939	Coniferous forests
-125.7500005	55.91666698	8195.8	2904.461	1223.261	6.111111111	75.88888889	216608.658	1713827.742	13.98679394	9.563203414	8.566284405	8.396363152	8.056520939	Coniferous forests
-125.5833338	55.91666698	8195.8	2904.461	1223.261	6.111111111	75.88888889	216608.658	1713827.742	13.98679394	9.563203414	8.566284405	8.396363152	8.056520939	Coniferous forests
-125.4166672	55.91666698	8195.8	2904.461	1223.261	6.111111111	75.88888889	216608.658	1713827.742	13.98679394	9.563203414	8.566284405	8.396363152	8.056520939	Coniferous forests
-125.2500005	55.91666698	8195.8	2904.461	1223.261	6.111111111	75.88888889	216608.658	1713827.742	13.98679394	9.563203414	8.566284405	8.396363152	8.056520939	Coniferous forests
-125.0833338	55.91666698	8195.8	2904.461	1223.261	6.111111111	75.88888889	216608.658	1713827.742	13.98679394	9.563203414	8.566284405	8.396363152	8.056520939	Coniferous forests
-124.9166672	55.91666698	7234.444	2258.553	1091.075	5.555555556	84.02777778	118733.3604	1384092.949	13.50170859	8.71081029	7.716598392	7.686344041	7.625811736	Coniferous forests
-124.7500005	55.91666698	7234.444	2258.553	1091.075	5.555555556	84.02777778	118733.3604	1384092.949	13.50170859	8.71081029	7.716598392	7.686344041	7.625811736	Coniferous forests
-124.5833338	55.91666698	7234.444	2258.553	1091.075	5.555555556	84.02777778	118733.3604	1384092.949	13.50170859	8.71081029	7.716598392	7.686344041	7.625811736	Coniferous forests
-124.4166672	55.91666698	7234.444	2258.553	1091.075	5.555555556	84.02777778	118733.3604	1384092.949	13.50170859	8.71081029	7.716598392	7.686344041	7.625811736	Coniferous forests
-124.2500005	55.91666698	7234.444	2258.553	1091.075	5.555555556	84.02777778	118733.3604	1384092.949	13.50170859	8.71081029	7.716598392	7.686344041	7.625811736	Coniferous forests
-124.0833339	55.91666698	7234.444	2258.553	1091.075	5.555555556	84.02777778	118733.3604	1384092.949	13.50170859	8.71081029	7.716598392	7.686344041	7.625811736	Coniferous forests
-123.9166672	55.91666698	10414.74	5787.889	3361.148	5.138888889	76.94444444	127394.572	1280063.979	14.51809854	10.0979827	9.367186507	8.91288654	8.057673295	Coniferous forests
-123.7500005	55.91666698	10414.74	5787.889	3361.148	5.138888889	76.94444444	127394.572	1280063.979	14.51809854	10.0979827	9.367186507	8.91288654	8.057673295	Coniferous forests
-123.5833339	55.91666698	10414.74	5787.889	3361.148	5.138888889	76.94444444	127394.572	1280063.979	14.51809854	10.0979827	9.367186507	8.91288654	8.057673295	Coniferous forests
-123.4166672	55.91666698	10414.74	5787.889	3361.148	5.138888889	76.94444444	127394.572	1280063.979	14.51809854	10.0979827	9.367186507	8.91288654	8.057673295	Coniferous forests
-123.2500005	55.91666698	10414.74	5787.889	3361.148	5.138888889	76.94444444	127394.572	1280063.979	14.51809854	10.0979827	9.367186507	8.91288654	8.057673295	Coniferous forests
-123.0833339	55.91666698	10414.74	5787.889	3361.148	5.138888889	76.94444444	127394.572	1280063.979	14.51809854	10.0979827	9.367186507	8.91288654	8.057673295	Coniferous forests
-122.9166672	55.91666698	10419.76	6295.315	4742.234	5.972222222	83.47222222	115864.5148	1261114.789	13.76679071	7.984790405	7.462002039	7.227459749	6.484921628	Coniferous forests
-122.7500005	55.91666698	10419.76	6295.315	4742.234	5.972222222	83.47222222	115864.5148	1261114.789	13.76679071	7.984790405	7.462002039	7.227459749	6.484921628	Coniferous forests
-122.5833339	55.91666698	10419.76	6295.315	4742.234	5.972222222	83.47222222	115864.5148	1261114.789	13.76679071	7.984790405	7.462002039	7.227459749	6.484921628	Coniferous forests
-122.4166672	55.91666698	10419.76	6295.315	4742.234	5.972222222	83.47222222	115864.5148	1261114.789	13.76679071	7.984790405	7.462002039	7.227459749	6.484921628	Coniferous forests
-122.2500005	55.91666698	10419.76	6295.315	4742.234	5.972222222	83.47222222	115864.5148	1261114.789	13.76679071	7.984790405	7.462002039	7.227459749	6.484921628	Coniferous forests
-127.9166671	55.75000032	9711.327	3171.601	1176.575	4.861111111	78.72222222	145158.2605	1558852.533	14.68539657	10.16544224	9.022716575	8.774700748	8.296684371	Coniferous forests
-127.7500005	55.75000032	9711.327	3171.601	1176.575	4.861111111	78.72222222	145158.2605	1558852.533	14.68539657	10.16544224	9.022716575	8.774700748	8.296684371	Coniferous forests
-127.5833338	55.75000032	9711.327	3171.601	1176.575	4.861111111	78.72222222	145158.2605	1558852.533	14.68539657	10.16544224	9.022716575	8.774700748	8.296684371	Coniferous forests
-127.4166672	55.75000032	9711.327	3171.601	1176.575	4.861111111	78.72222222	145158.2605	1558852.533	14.68539657	10.16544224	9.022716575	8.774700748	8.296684371	Coniferous forests
-127.2500005	55.75000032	9711.327	3171.601	1176.575	4.861111111	78.72222222	145158.2605	1558852.533	14.68539657	10.16544224	9.022716575	8.774700748	8.296684371	Coniferous forests
-127.0833338	55.75000032	9711.327	3171.601	1176.575	4.861111111	78.72222222	145158.2605	1558852.533	14.68539657	10.16544224	9.022716575	8.774700748	8.296684371	Coniferous forests
-126.9166672	55.75000032	8336.496	3120.102	1303.057	4.861111111	82.97222222	140938.3248	1393256.389	14.10543113	9.931141072	8.884511113	8.705920921	8.351968673	Coniferous forests
-126.7500005	55.75000032	8336.496	3120.102	1303.057	4.861111111	82.97222222	140938.3248	1393256.389	14.10543113	9.931141072	8.884511113	8.705920921	8.351968673	Coniferous forests
-126.5833338	55.75000032	8336.496	3120.102	1303.057	4.861111111	82.97222222	140938.3248	1393256.389	14.10543113	9.931141072	8.884511113	8.705920921	8.351968673	Coniferous forests
-126.4166672	55.75000032	8336.496	3120.102	1303.057	4.861111111	82.97222222	140938.3248	1393256.389	14.10543113	9.931141072	8.884511113	8.705920921	8.351968673	Coniferous forests
-126.2500005	55.75000032	8336.496	3120.102	1303.057	4.861111111	82.97222222	140938.3248	1393256.389	14.10543113	9.931141072	8.884511113	8.705920921	8.351968673	Coniferous forests
-126.0833338	55.75000032	8336.496	3120.102	1303.057	4.861111111	82.97222222	140938.3248	1393256.389	14.10543113	9.931141072	8.884511113	8.705920921	8.351968673	Coniferous forests
-125.9166672	55.75000032	8195.8	2904.461	1223.261	6.111111111	75.88888889	216608.658	1713827.742	13.98679394	9.563203414	8.566284405	8.396363152	8.056520939	Coniferous forests
-125.7500005	55.75000032	8195.8	2904.461	1223.261	6.111111111	75.88888889	216608.658	1713827.742	13.98679394	9.563203414	8.566284405	8.396363152	8.056520939	Coniferous forests
-125.5833338	55.75000032	8195.8	2904.461	1223.261	6.111111111	75.88888889	216608.658	1713827.742	13.98679394	9.563203414	8.566284405	8.396363152	8.056520939	Coniferous forests
-125.4166672	55.75000032	8195.8	2904.461	1223.261	6.111111111	75.88888889	216608.658	1713827.742	13.98679394	9.563203414	8.566284405	8.396363152	8.056520939	Coniferous forests
-125.2500005	55.75000032	8195.8	2904.461	1223.261	6.111111111	75.88888889	216608.658	1713827.742	13.98679394	9.563203414	8.566284405	8.396363152	8.056520939	Coniferous forests
-125.0833338	55.75000032	8195.8	2904.461	1223.261	6.111111111	75.88888889	216608.658	1713827.742	13.98679394	9.563203414	8.566284405	8.396363152	8.056520939	Coniferous forests
-124.9166672	55.75000032	7234.444	2258.553	1091.075	5.555555556	84.02777778	118733.3604	1384092.949	13.50170859	8.71081029	7.716598392	7.686344041	7.625811736	Coniferous forests
-124.7500005	55.75000032	7234.444	2258.553	1091.075	5.555555556	84.02777778	118733.3604	1384092.949	13.50170859	8.71081029	7.716598392	7.686344041	7.625811736	Coniferous forests
-124.5833338	55.75000032	7234.444	2258.553	1091.075	5.555555556	84.02777778	118733.3604	1384092.949	13.50170859	8.71081029	7.716598392	7.686344041	7.625811736	Coniferous forests
-124.4166672	55.75000032	7234.444	2258.553	1091.075	5.555555556	84.02777778	118733.3604	1384092.949	13.50170859	8.71081029	7.716598392	7.686344041	7.625811736	Coniferous forests
-124.2500005	55.75000032	7234.444	2258.553	1091.075	5.555555556	84.02777778	118733.3604	1384092.949	13.50170859	8.71081029	7.716598392	7.686344041	7.625811736	Coniferous forests
-124.0833339	55.75000032	7234.444	2258.553	1091.075	5.555555556	84.02777778	118733.3604	1384092.949	13.50170859	8.71081029	7.716598392	7.686344041	7.625811736	Coniferous forests
-123.9166672	55.75000032	10414.74	5787.889	3361.148	5.138888889	76.94444444	127394.572	1280063.979	14.51809854	10.0979827	9.367186507	8.91288654	8.057673295	Coniferous forests
-123.7500005	55.75000032	10414.74	5787.889	3361.148	5.138888889	76.94444444	127394.572	1280063.979	14.51809854	10.0979827	9.367186507	8.91288654	8.057673295	Coniferous forests
-123.5833339	55.75000032	10414.74	5787.889	3361.148	5.138888889	76.94444444	127394.572	1280063.979	14.51809854	10.0979827	9.367186507	8.91288654	8.057673295	Coniferous forests
-123.4166672	55.75000032	10414.74	5787.889	3361.148	5.138888889	76.94444444	127394.572	1280063.979	14.51809854	10.0979827	9.367186507	8.91288654	8.057673295	Coniferous forests
-123.2500005	55.75000032	10414.74	5787.889	3361.148	5.138888889	76.94444444	127394.572	1280063.979	14.51809854	10.0979827	9.367186507	8.91288654	8.057673295	Coniferous forests
-123.0833339	55.75000032	10414.74	5787.889	3361.148	5.138888889	76.94444444	127394.572	1280063.979	14.51809854	10.0979827	9.367186507	8.91288654	8.057673295	Coniferous forests
-122.9166672	55.75000032	10419.76	6295.315	4742.234	5.972222222	83.47222222	115864.5148	1261114.789	13.76679071	7.984790405	7.462002039	7.227459749	6.484921628	Coniferous forests
-122.7500005	55.75000032	10419.76	6295.315	4742.234	5.972222222	83.47222222	115864.5148	1261114.789	13.76679071	7.984790405	7.462002039	7.227459749	6.484921628	Coniferous forests
-122.5833339	55.75000032	10419.76	6295.315	4742.234	5.972222222	83.47222222	115864.5148	1261114.789	13.76679071	7.984790405	7.462002039	7.227459749	6.484921628	Coniferous forests
-122.4166672	55.75000032	10419.76	6295.315	4742.234	5.972222222	83.47222222	115864.5148	1261114.789	13.76679071	7.984790405	7.462002039	7.227459749	6.484921628	Coniferous forests
-122.2500005	55.75000032	10419.76	6295.315	4742.234	5.972222222	83.47222222	115864.5148	1261114.789	13.76679071	7.984790405	7.462002039	7.227459749	6.484921628	Coniferous forests
-122.0833339	55.75000032	10419.76	6295.315	4742.234	5.972222222	83.47222222	115864.5148	1261114.789	13.76679071	7.984790405	7.462002039	7.227459749	6.484921628	Coniferous forests
-121.9166672	55.75000032	14100.48	19516.35	16182.54	9.027777778	79.86111111	234544.1638	1888380.225	13.81643995	10.06343218	9.358609915	9.271270553	8.720665865	Coniferous forests
-121.7500005	55.75000032	14100.48	19516.35	16182.54	9.027777778	79.86111111	234544.1638	1888380.225	13.81643995	10.06343218	9.358609915	9.271270553	8.720665865	Coniferous forests
-120.7500005	55.75000032	15177.58	25761.41	21262.15	28.88888889	53.88888889	357588.7939	1534820.517	13.37981828	10.56989127	10.0268662	9.933291223	9.328483793	Coniferous forests
87.08333086	55.75000032	5825.137	4499.874	2414.156	16.08333333	75.75	306776.667	2586724.753	12.32239212	10.05371239	8.687266005	8.608638631	8.706481881	Coniferous forests
87.24999752	55.75000032	5825.137	4499.874	2414.156	16.08333333	75.75	306776.667	2586724.753	12.32239212	10.05371239	8.687266005	8.608638631	8.706481881	Coniferous forests
87.41666419	55.75000032	5825.137	4499.874	2414.156	16.08333333	75.75	306776.667	2586724.753	12.32239212	10.05371239	8.687266005	8.608638631	8.706481881	Coniferous forests
-127.9166671	55.58333365	9711.327	3171.601	1176.575	4.861111111	78.72222222	145158.2605	1558852.533	14.68539657	10.16544224	9.022716575	8.774700748	8.296684371	Coniferous forests
-127.7500005	55.58333365	9711.327	3171.601	1176.575	4.861111111	78.72222222	145158.2605	1558852.533	14.68539657	10.16544224	9.022716575	8.774700748	8.296684371	Coniferous forests
-127.5833338	55.58333365	9711.327	3171.601	1176.575	4.861111111	78.72222222	145158.2605	1558852.533	14.68539657	10.16544224	9.022716575	8.774700748	8.296684371	Coniferous forests
-127.4166672	55.58333365	9711.327	3171.601	1176.575	4.861111111	78.72222222	145158.2605	1558852.533	14.68539657	10.16544224	9.022716575	8.774700748	8.296684371	Coniferous forests
-127.2500005	55.58333365	9711.327	3171.601	1176.575	4.861111111	78.72222222	145158.2605	1558852.533	14.68539657	10.16544224	9.022716575	8.774700748	8.296684371	Coniferous forests
-127.0833338	55.58333365	9711.327	3171.601	1176.575	4.861111111	78.72222222	145158.2605	1558852.533	14.68539657	10.16544224	9.022716575	8.774700748	8.296684371	Coniferous forests
-126.9166672	55.58333365	8336.496	3120.102	1303.057	4.861111111	82.97222222	140938.3248	1393256.389	14.10543113	9.931141072	8.884511113	8.705920921	8.351968673	Coniferous forests
-126.7500005	55.58333365	8336.496	3120.102	1303.057	4.861111111	82.97222222	140938.3248	1393256.389	14.10543113	9.931141072	8.884511113	8.705920921	8.351968673	Coniferous forests
-126.5833338	55.58333365	8336.496	3120.102	1303.057	4.861111111	82.97222222	140938.3248	1393256.389	14.10543113	9.931141072	8.884511113	8.705920921	8.351968673	Coniferous forests
-126.4166672	55.58333365	8336.496	3120.102	1303.057	4.861111111	82.97222222	140938.3248	1393256.389	14.10543113	9.931141072	8.884511113	8.705920921	8.351968673	Coniferous forests
-126.2500005	55.58333365	8336.496	3120.102	1303.057	4.861111111	82.97222222	140938.3248	1393256.389	14.10543113	9.931141072	8.884511113	8.705920921	8.351968673	Coniferous forests
-126.0833338	55.58333365	8336.496	3120.102	1303.057	4.861111111	82.97222222	140938.3248	1393256.389	14.10543113	9.931141072	8.884511113	8.705920921	8.351968673	Coniferous forests
-125.9166672	55.58333365	8195.8	2904.461	1223.261	6.111111111	75.88888889	216608.658	1713827.742	13.98679394	9.563203414	8.566284405	8.396363152	8.056520939	Coniferous forests
-125.7500005	55.58333365	8195.8	2904.461	1223.261	6.111111111	75.88888889	216608.658	1713827.742	13.98679394	9.563203414	8.566284405	8.396363152	8.056520939	Coniferous forests
-125.5833338	55.58333365	8195.8	2904.461	1223.261	6.111111111	75.88888889	216608.658	1713827.742	13.98679394	9.563203414	8.566284405	8.396363152	8.056520939	Coniferous forests
-125.4166672	55.58333365	8195.8	2904.461	1223.261	6.111111111	75.88888889	216608.658	1713827.742	13.98679394	9.563203414	8.566284405	8.396363152	8.056520939	Coniferous forests
-125.2500005	55.58333365	8195.8	2904.461	1223.261	6.111111111	75.88888889	216608.658	1713827.742	13.98679394	9.563203414	8.566284405	8.396363152	8.056520939	Coniferous forests
-125.0833338	55.58333365	8195.8	2904.461	1223.261	6.111111111	75.88888889	216608.658	1713827.742	13.98679394	9.563203414	8.566284405	8.396363152	8.056520939	Coniferous forests
-124.9166672	55.58333365	7234.444	2258.553	1091.075	5.555555556	84.02777778	118733.3604	1384092.949	13.50170859	8.71081029	7.716598392	7.686344041	7.625811736	Coniferous forests
-124.7500005	55.58333365	7234.444	2258.553	1091.075	5.555555556	84.02777778	118733.3604	1384092.949	13.50170859	8.71081029	7.716598392	7.686344041	7.625811736	Coniferous forests
-124.5833338	55.58333365	7234.444	2258.553	1091.075	5.555555556	84.02777778	118733.3604	1384092.949	13.50170859	8.71081029	7.716598392	7.686344041	7.625811736	Coniferous forests
-124.4166672	55.58333365	7234.444	2258.553	1091.075	5.555555556	84.02777778	118733.3604	1384092.949	13.50170859	8.71081029	7.716598392	7.686344041	7.625811736	Coniferous forests
-124.2500005	55.58333365	7234.444	2258.553	1091.075	5.555555556	84.02777778	118733.3604	1384092.949	13.50170859	8.71081029	7.716598392	7.686344041	7.625811736	Coniferous forests
-124.0833339	55.58333365	7234.444	2258.553	1091.075	5.555555556	84.02777778	118733.3604	1384092.949	13.50170859	8.71081029	7.716598392	7.686344041	7.625811736	Coniferous forests
-123.9166672	55.58333365	10414.74	5787.889	3361.148	5.138888889	76.94444444	127394.572	1280063.979	14.51809854	10.0979827	9.367186507	8.91288654	8.057673295	Coniferous forests
-123.7500005	55.58333365	10414.74	5787.889	3361.148	5.138888889	76.94444444	127394.572	1280063.979	14.51809854	10.0979827	9.367186507	8.91288654	8.057673295	Coniferous forests
-123.5833339	55.58333365	10414.74	5787.889	3361.148	5.138888889	76.94444444	127394.572	1280063.979	14.51809854	10.0979827	9.367186507	8.91288654	8.057673295	Coniferous forests
-123.4166672	55.58333365	10414.74	5787.889	3361.148	5.138888889	76.94444444	127394.572	1280063.979	14.51809854	10.0979827	9.367186507	8.91288654	8.057673295	Coniferous forests
-123.2500005	55.58333365	10414.74	5787.889	3361.148	5.138888889	76.94444444	127394.572	1280063.979	14.51809854	10.0979827	9.367186507	8.91288654	8.057673295	Coniferous forests
-123.0833339	55.58333365	10414.74	5787.889	3361.148	5.138888889	76.94444444	127394.572	1280063.979	14.51809854	10.0979827	9.367186507	8.91288654	8.057673295	Coniferous forests
-122.9166672	55.58333365	10419.76	6295.315	4742.234	5.972222222	83.47222222	115864.5148	1261114.789	13.76679071	7.984790405	7.462002039	7.227459749	6.484921628	Coniferous forests
-122.7500005	55.58333365	10419.76	6295.315	4742.234	5.972222222	83.47222222	115864.5148	1261114.789	13.76679071	7.984790405	7.462002039	7.227459749	6.484921628	Coniferous forests
-122.5833339	55.58333365	10419.76	6295.315	4742.234	5.972222222	83.47222222	115864.5148	1261114.789	13.76679071	7.984790405	7.462002039	7.227459749	6.484921628	Coniferous forests
-122.4166672	55.58333365	10419.76	6295.315	4742.234	5.972222222	83.47222222	115864.5148	1261114.789	13.76679071	7.984790405	7.462002039	7.227459749	6.484921628	Coniferous forests
-122.2500005	55.58333365	10419.76	6295.315	4742.234	5.972222222	83.47222222	115864.5148	1261114.789	13.76679071	7.984790405	7.462002039	7.227459749	6.484921628	Coniferous forests
-122.0833339	55.58333365	10419.76	6295.315	4742.234	5.972222222	83.47222222	115864.5148	1261114.789	13.76679071	7.984790405	7.462002039	7.227459749	6.484921628	Coniferous forests
-121.9166672	55.58333365	14100.48	19516.35	16182.54	9.027777778	79.86111111	234544.1638	1888380.225	13.81643995	10.06343218	9.358609915	9.271270553	8.720665865	Coniferous forests
-121.7500005	55.58333365	14100.48	19516.35	16182.54	9.027777778	79.86111111	234544.1638	1888380.225	13.81643995	10.06343218	9.358609915	9.271270553	8.720665865	Coniferous forests
-121.5833339	55.58333365	14100.48	19516.35	16182.54	9.027777778	79.86111111	234544.1638	1888380.225	13.81643995	10.06343218	9.358609915	9.271270553	8.720665865	Coniferous forests
-121.4166672	55.58333365	14100.48	19516.35	16182.54	9.027777778	79.86111111	234544.1638	1888380.225	13.81643995	10.06343218	9.358609915	9.271270553	8.720665865	Coniferous forests
-121.2500005	55.58333365	14100.48	19516.35	16182.54	9.027777778	79.86111111	234544.1638	1888380.225	13.81643995	10.06343218	9.358609915	9.271270553	8.720665865	Coniferous forests
-121.0833339	55.58333365	14100.48	19516.35	16182.54	9.027777778	79.86111111	234544.1638	1888380.225	13.81643995	10.06343218	9.358609915	9.271270553	8.720665865	Coniferous forests
-120.9166672	55.58333365	15177.58	25761.41	21262.15	28.88888889	53.88888889	357588.7939	1534820.517	13.37981828	10.56989127	10.0268662	9.933291223	9.328483793	Coniferous forests
-120.7500005	55.58333365	15177.58	25761.41	21262.15	28.88888889	53.88888889	357588.7939	1534820.517	13.37981828	10.56989127	10.0268662	9.933291223	9.328483793	Coniferous forests
-120.5833339	55.58333365	15177.58	25761.41	21262.15	28.88888889	53.88888889	357588.7939	1534820.517	13.37981828	10.56989127	10.0268662	9.933291223	9.328483793	Coniferous forests
-120.4166672	55.58333365	15177.58	25761.41	21262.15	28.88888889	53.88888889	357588.7939	1534820.517	13.37981828	10.56989127	10.0268662	9.933291223	9.328483793	Coniferous forests
-120.2500006	55.58333365	15177.58	25761.41	21262.15	28.88888889	53.88888889	357588.7939	1534820.517	13.37981828	10.56989127	10.0268662	9.933291223	9.328483793	Coniferous forests
-120.0833339	55.58333365	15177.58	25761.41	21262.15	28.88888889	53.88888889	357588.7939	1534820.517	13.37981828	10.56989127	10.0268662	9.933291223	9.328483793	Coniferous forests
87.08333086	55.58333365	5825.137	4499.874	2414.156	16.08333333	75.75	306776.667	2586724.753	12.32239212	10.05371239	8.687266005	8.608638631	8.706481881	Coniferous forests
87.24999752	55.58333365	5825.137	4499.874	2414.156	16.08333333	75.75	306776.667	2586724.753	12.32239212	10.05371239	8.687266005	8.608638631	8.706481881	Coniferous forests
87.41666419	55.58333365	5825.137	4499.874	2414.156	16.08333333	75.75	306776.667	2586724.753	12.32239212	10.05371239	8.687266005	8.608638631	8.706481881	Coniferous forests
87.58333085	55.58333365	5825.137	4499.874	2414.156	16.08333333	75.75	306776.667	2586724.753	12.32239212	10.05371239	8.687266005	8.608638631	8.706481881	Coniferous forests
-127.9166671	55.41666699	9711.327	3171.601	1176.575	4.861111111	78.72222222	145158.2605	1558852.533	14.68539657	10.16544224	9.022716575	8.774700748	8.296684371	Coniferous forests
-127.7500005	55.41666699	9711.327	3171.601	1176.575	4.861111111	78.72222222	145158.2605	1558852.533	14.68539657	10.16544224	9.022716575	8.774700748	8.296684371	Coniferous forests
-127.5833338	55.41666699	9711.327	3171.601	1176.575	4.861111111	78.72222222	145158.2605	1558852.533	14.68539657	10.16544224	9.022716575	8.774700748	8.296684371	Coniferous forests
-127.4166672	55.41666699	9711.327	3171.601	1176.575	4.861111111	78.72222222	145158.2605	1558852.533	14.68539657	10.16544224	9.022716575	8.774700748	8.296684371	Coniferous forests
-127.2500005	55.41666699	9711.327	3171.601	1176.575	4.861111111	78.72222222	145158.2605	1558852.533	14.68539657	10.16544224	9.022716575	8.774700748	8.296684371	Coniferous forests
-127.0833338	55.41666699	9711.327	3171.601	1176.575	4.861111111	78.72222222	145158.2605	1558852.533	14.68539657	10.16544224	9.022716575	8.774700748	8.296684371	Coniferous forests
-126.9166672	55.41666699	8336.496	3120.102	1303.057	4.861111111	82.97222222	140938.3248	1393256.389	14.10543113	9.931141072	8.884511113	8.705920921	8.351968673	Coniferous forests
-126.7500005	55.41666699	8336.496	3120.102	1303.057	4.861111111	82.97222222	140938.3248	1393256.389	14.10543113	9.931141072	8.884511113	8.705920921	8.351968673	Coniferous forests
-126.5833338	55.41666699	8336.496	3120.102	1303.057	4.861111111	82.97222222	140938.3248	1393256.389	14.10543113	9.931141072	8.884511113	8.705920921	8.351968673	Coniferous forests
-126.4166672	55.41666699	8336.496	3120.102	1303.057	4.861111111	82.97222222	140938.3248	1393256.389	14.10543113	9.931141072	8.884511113	8.705920921	8.351968673	Coniferous forests
-126.2500005	55.41666699	8336.496	3120.102	1303.057	4.861111111	82.97222222	140938.3248	1393256.389	14.10543113	9.931141072	8.884511113	8.705920921	8.351968673	Coniferous forests
-126.0833338	55.41666699	8336.496	3120.102	1303.057	4.861111111	82.97222222	140938.3248	1393256.389	14.10543113	9.931141072	8.884511113	8.705920921	8.351968673	Coniferous forests
-125.9166672	55.41666699	8195.8	2904.461	1223.261	6.111111111	75.88888889	216608.658	1713827.742	13.98679394	9.563203414	8.566284405	8.396363152	8.056520939	Coniferous forests
-125.7500005	55.41666699	8195.8	2904.461	1223.261	6.111111111	75.88888889	216608.658	1713827.742	13.98679394	9.563203414	8.566284405	8.396363152	8.056520939	Coniferous forests
-125.5833338	55.41666699	8195.8	2904.461	1223.261	6.111111111	75.88888889	216608.658	1713827.742	13.98679394	9.563203414	8.566284405	8.396363152	8.056520939	Coniferous forests
-125.4166672	55.41666699	8195.8	2904.461	1223.261	6.111111111	75.88888889	216608.658	1713827.742	13.98679394	9.563203414	8.566284405	8.396363152	8.056520939	Coniferous forests
-125.2500005	55.41666699	8195.8	2904.461	1223.261	6.111111111	75.88888889	216608.658	1713827.742	13.98679394	9.563203414	8.566284405	8.396363152	8.056520939	Coniferous forests
-125.0833338	55.41666699	8195.8	2904.461	1223.261	6.111111111	75.88888889	216608.658	1713827.742	13.98679394	9.563203414	8.566284405	8.396363152	8.056520939	Coniferous forests
-124.9166672	55.41666699	7234.444	2258.553	1091.075	5.555555556	84.02777778	118733.3604	1384092.949	13.50170859	8.71081029	7.716598392	7.686344041	7.625811736	Coniferous forests
-124.7500005	55.41666699	7234.444	2258.553	1091.075	5.555555556	84.02777778	118733.3604	1384092.949	13.50170859	8.71081029	7.716598392	7.686344041	7.625811736	Coniferous forests
-124.5833338	55.41666699	7234.444	2258.553	1091.075	5.555555556	84.02777778	118733.3604	1384092.949	13.50170859	8.71081029	7.716598392	7.686344041	7.625811736	Coniferous forests
-124.4166672	55.41666699	7234.444	2258.553	1091.075	5.555555556	84.02777778	118733.3604	1384092.949	13.50170859	8.71081029	7.716598392	7.686344041	7.625811736	Coniferous forests
-124.2500005	55.41666699	7234.444	2258.553	1091.075	5.555555556	84.02777778	118733.3604	1384092.949	13.50170859	8.71081029	7.716598392	7.686344041	7.625811736	Coniferous forests
-124.0833339	55.41666699	7234.444	2258.553	1091.075	5.555555556	84.02777778	118733.3604	1384092.949	13.50170859	8.71081029	7.716598392	7.686344041	7.625811736	Coniferous forests
-123.9166672	55.41666699	10414.74	5787.889	3361.148	5.138888889	76.94444444	127394.572	1280063.979	14.51809854	10.0979827	9.367186507	8.91288654	8.057673295	Coniferous forests
-123.7500005	55.41666699	10414.74	5787.889	3361.148	5.138888889	76.94444444	127394.572	1280063.979	14.51809854	10.0979827	9.367186507	8.91288654	8.057673295	Coniferous forests
-123.5833339	55.41666699	10414.74	5787.889	3361.148	5.138888889	76.94444444	127394.572	1280063.979	14.51809854	10.0979827	9.367186507	8.91288654	8.057673295	Coniferous forests
-123.4166672	55.41666699	10414.74	5787.889	3361.148	5.138888889	76.94444444	127394.572	1280063.979	14.51809854	10.0979827	9.367186507	8.91288654	8.057673295	Coniferous forests
-123.2500005	55.41666699	10414.74	5787.889	3361.148	5.138888889	76.94444444	127394.572	1280063.979	14.51809854	10.0979827	9.367186507	8.91288654	8.057673295	Coniferous forests
-123.0833339	55.41666699	10414.74	5787.889	3361.148	5.138888889	76.94444444	127394.572	1280063.979	14.51809854	10.0979827	9.367186507	8.91288654	8.057673295	Coniferous forests
-122.9166672	55.41666699	10419.76	6295.315	4742.234	5.972222222	83.47222222	115864.5148	1261114.789	13.76679071	7.984790405	7.462002039	7.227459749	6.484921628	Coniferous forests
-122.7500005	55.41666699	10419.76	6295.315	4742.234	5.972222222	83.47222222	115864.5148	1261114.789	13.76679071	7.984790405	7.462002039	7.227459749	6.484921628	Coniferous forests
-122.5833339	55.41666699	10419.76	6295.315	4742.234	5.972222222	83.47222222	115864.5148	1261114.789	13.76679071	7.984790405	7.462002039	7.227459749	6.484921628	Coniferous forests
-122.4166672	55.41666699	10419.76	6295.315	4742.234	5.972222222	83.47222222	115864.5148	1261114.789	13.76679071	7.984790405	7.462002039	7.227459749	6.484921628	Coniferous forests
-122.2500005	55.41666699	10419.76	6295.315	4742.234	5.972222222	83.47222222	115864.5148	1261114.789	13.76679071	7.984790405	7.462002039	7.227459749	6.484921628	Coniferous forests
-122.0833339	55.41666699	10419.76	6295.315	4742.234	5.972222222	83.47222222	115864.5148	1261114.789	13.76679071	7.984790405	7.462002039	7.227459749	6.484921628	Coniferous forests
-121.9166672	55.41666699	14100.48	19516.35	16182.54	9.027777778	79.86111111	234544.1638	1888380.225	13.81643995	10.06343218	9.358609915	9.271270553	8.720665865	Coniferous forests
-121.7500005	55.41666699	14100.48	19516.35	16182.54	9.027777778	79.86111111	234544.1638	1888380.225	13.81643995	10.06343218	9.358609915	9.271270553	8.720665865	Coniferous forests
-121.5833339	55.41666699	14100.48	19516.35	16182.54	9.027777778	79.86111111	234544.1638	1888380.225	13.81643995	10.06343218	9.358609915	9.271270553	8.720665865	Coniferous forests
-121.4166672	55.41666699	14100.48	19516.35	16182.54	9.027777778	79.86111111	234544.1638	1888380.225	13.81643995	10.06343218	9.358609915	9.271270553	8.720665865	Coniferous forests
-121.2500005	55.41666699	14100.48	19516.35	16182.54	9.027777778	79.86111111	234544.1638	1888380.225	13.81643995	10.06343218	9.358609915	9.271270553	8.720665865	Coniferous forests
-121.0833339	55.41666699	14100.48	19516.35	16182.54	9.027777778	79.86111111	234544.1638	1888380.225	13.81643995	10.06343218	9.358609915	9.271270553	8.720665865	Coniferous forests
-120.9166672	55.41666699	15177.58	25761.41	21262.15	28.88888889	53.88888889	357588.7939	1534820.517	13.37981828	10.56989127	10.0268662	9.933291223	9.328483793	Coniferous forests
-120.7500005	55.41666699	15177.58	25761.41	21262.15	28.88888889	53.88888889	357588.7939	1534820.517	13.37981828	10.56989127	10.0268662	9.933291223	9.328483793	Coniferous forests
-120.5833339	55.41666699	15177.58	25761.41	21262.15	28.88888889	53.88888889	357588.7939	1534820.517	13.37981828	10.56989127	10.0268662	9.933291223	9.328483793	Coniferous forests
-120.4166672	55.41666699	15177.58	25761.41	21262.15	28.88888889	53.88888889	357588.7939	1534820.517	13.37981828	10.56989127	10.0268662	9.933291223	9.328483793	Coniferous forests
-120.2500006	55.41666699	15177.58	25761.41	21262.15	28.88888889	53.88888889	357588.7939	1534820.517	13.37981828	10.56989127	10.0268662	9.933291223	9.328483793	Coniferous forests
-120.0833339	55.41666699	15177.58	25761.41	21262.15	28.88888889	53.88888889	357588.7939	1534820.517	13.37981828	10.56989127	10.0268662	9.933291223	9.328483793	Coniferous forests
-118.5833339	55.41666699	18896.16	32837.85	26480.76	56.38888889	18.5	158942.9446	187531.0383	12.59024782	10.33209327	9.971611235	9.630575644	9.01623412	Coniferous forests
87.08333086	55.41666699	5825.137	4499.874	2414.156	16.08333333	75.75	306776.667	2586724.753	12.32239212	10.05371239	8.687266005	8.608638631	8.706481881	Coniferous forests
87.24999752	55.41666699	5825.137	4499.874	2414.156	16.08333333	75.75	306776.667	2586724.753	12.32239212	10.05371239	8.687266005	8.608638631	8.706481881	Coniferous forests
87.41666419	55.41666699	5825.137	4499.874	2414.156	16.08333333	75.75	306776.667	2586724.753	12.32239212	10.05371239	8.687266005	8.608638631	8.706481881	Coniferous forests
87.58333085	55.41666699	5825.137	4499.874	2414.156	16.08333333	75.75	306776.667	2586724.753	12.32239212	10.05371239	8.687266005	8.608638631	8.706481881	Coniferous forests
87.74999752	55.41666699	5825.137	4499.874	2414.156	16.08333333	75.75	306776.667	2586724.753	12.32239212	10.05371239	8.687266005	8.608638631	8.706481881	Coniferous forests
87.91666418	55.41666699	5825.137	4499.874	2414.156	16.08333333	75.75	306776.667	2586724.753	12.32239212	10.05371239	8.687266005	8.608638631	8.706481881	Coniferous forests
-127.9166671	55.25000032	9711.327	3171.601	1176.575	4.861111111	78.72222222	145158.2605	1558852.533	14.68539657	10.16544224	9.022716575	8.774700748	8.296684371	Coniferous forests
-127.7500005	55.25000032	9711.327	3171.601	1176.575	4.861111111	78.72222222	145158.2605	1558852.533	14.68539657	10.16544224	9.022716575	8.774700748	8.296684371	Coniferous forests
-127.5833338	55.25000032	9711.327	3171.601	1176.575	4.861111111	78.72222222	145158.2605	1558852.533	14.68539657	10.16544224	9.022716575	8.774700748	8.296684371	Coniferous forests
-127.4166672	55.25000032	9711.327	3171.601	1176.575	4.861111111	78.72222222	145158.2605	1558852.533	14.68539657	10.16544224	9.022716575	8.774700748	8.296684371	Coniferous forests
-127.2500005	55.25000032	9711.327	3171.601	1176.575	4.861111111	78.72222222	145158.2605	1558852.533	14.68539657	10.16544224	9.022716575	8.774700748	8.296684371	Coniferous forests
-127.0833338	55.25000032	9711.327	3171.601	1176.575	4.861111111	78.72222222	145158.2605	1558852.533	14.68539657	10.16544224	9.022716575	8.774700748	8.296684371	Coniferous forests
-126.9166672	55.25000032	8336.496	3120.102	1303.057	4.861111111	82.97222222	140938.3248	1393256.389	14.10543113	9.931141072	8.884511113	8.705920921	8.351968673	Coniferous forests
-126.7500005	55.25000032	8336.496	3120.102	1303.057	4.861111111	82.97222222	140938.3248	1393256.389	14.10543113	9.931141072	8.884511113	8.705920921	8.351968673	Coniferous forests
-126.5833338	55.25000032	8336.496	3120.102	1303.057	4.861111111	82.97222222	140938.3248	1393256.389	14.10543113	9.931141072	8.884511113	8.705920921	8.351968673	Coniferous forests
-126.4166672	55.25000032	8336.496	3120.102	1303.057	4.861111111	82.97222222	140938.3248	1393256.389	14.10543113	9.931141072	8.884511113	8.705920921	8.351968673	Coniferous forests
-126.2500005	55.25000032	8336.496	3120.102	1303.057	4.861111111	82.97222222	140938.3248	1393256.389	14.10543113	9.931141072	8.884511113	8.705920921	8.351968673	Coniferous forests
-126.0833338	55.25000032	8336.496	3120.102	1303.057	4.861111111	82.97222222	140938.3248	1393256.389	14.10543113	9.931141072	8.884511113	8.705920921	8.351968673	Coniferous forests
-125.9166672	55.25000032	8195.8	2904.461	1223.261	6.111111111	75.88888889	216608.658	1713827.742	13.98679394	9.563203414	8.566284405	8.396363152	8.056520939	Coniferous forests
-125.7500005	55.25000032	8195.8	2904.461	1223.261	6.111111111	75.88888889	216608.658	1713827.742	13.98679394	9.563203414	8.566284405	8.396363152	8.056520939	Coniferous forests
-125.5833338	55.25000032	8195.8	2904.461	1223.261	6.111111111	75.88888889	216608.658	1713827.742	13.98679394	9.563203414	8.566284405	8.396363152	8.056520939	Coniferous forests
-125.4166672	55.25000032	8195.8	2904.461	1223.261	6.111111111	75.88888889	216608.658	1713827.742	13.98679394	9.563203414	8.566284405	8.396363152	8.056520939	Coniferous forests
-125.2500005	55.25000032	8195.8	2904.461	1223.261	6.111111111	75.88888889	216608.658	1713827.742	13.98679394	9.563203414	8.566284405	8.396363152	8.056520939	Coniferous forests
-125.0833338	55.25000032	8195.8	2904.461	1223.261	6.111111111	75.88888889	216608.658	1713827.742	13.98679394	9.563203414	8.566284405	8.396363152	8.056520939	Coniferous forests
-124.9166672	55.25000032	7234.444	2258.553	1091.075	5.555555556	84.02777778	118733.3604	1384092.949	13.50170859	8.71081029	7.716598392	7.686344041	7.625811736	Coniferous forests
-124.7500005	55.25000032	7234.444	2258.553	1091.075	5.555555556	84.02777778	118733.3604	1384092.949	13.50170859	8.71081029	7.716598392	7.686344041	7.625811736	Coniferous forests
-124.5833338	55.25000032	7234.444	2258.553	1091.075	5.555555556	84.02777778	118733.3604	1384092.949	13.50170859	8.71081029	7.716598392	7.686344041	7.625811736	Coniferous forests
-124.4166672	55.25000032	7234.444	2258.553	1091.075	5.555555556	84.02777778	118733.3604	1384092.949	13.50170859	8.71081029	7.716598392	7.686344041	7.625811736	Coniferous forests
-124.2500005	55.25000032	7234.444	2258.553	1091.075	5.555555556	84.02777778	118733.3604	1384092.949	13.50170859	8.71081029	7.716598392	7.686344041	7.625811736	Coniferous forests
-124.0833339	55.25000032	7234.444	2258.553	1091.075	5.555555556	84.02777778	118733.3604	1384092.949	13.50170859	8.71081029	7.716598392	7.686344041	7.625811736	Coniferous forests
-123.9166672	55.25000032	10414.74	5787.889	3361.148	5.138888889	76.94444444	127394.572	1280063.979	14.51809854	10.0979827	9.367186507	8.91288654	8.057673295	Coniferous forests
-123.7500005	55.25000032	10414.74	5787.889	3361.148	5.138888889	76.94444444	127394.572	1280063.979	14.51809854	10.0979827	9.367186507	8.91288654	8.057673295	Coniferous forests
-123.5833339	55.25000032	10414.74	5787.889	3361.148	5.138888889	76.94444444	127394.572	1280063.979	14.51809854	10.0979827	9.367186507	8.91288654	8.057673295	Coniferous forests
-123.4166672	55.25000032	10414.74	5787.889	3361.148	5.138888889	76.94444444	127394.572	1280063.979	14.51809854	10.0979827	9.367186507	8.91288654	8.057673295	Coniferous forests
-123.2500005	55.25000032	10414.74	5787.889	3361.148	5.138888889	76.94444444	127394.572	1280063.979	14.51809854	10.0979827	9.367186507	8.91288654	8.057673295	Coniferous forests
-123.0833339	55.25000032	10414.74	5787.889	3361.148	5.138888889	76.94444444	127394.572	1280063.979	14.51809854	10.0979827	9.367186507	8.91288654	8.057673295	Coniferous forests
-122.9166672	55.25000032	10419.76	6295.315	4742.234	5.972222222	83.47222222	115864.5148	1261114.789	13.76679071	7.984790405	7.462002039	7.227459749	6.484921628	Coniferous forests
-122.7500005	55.25000032	10419.76	6295.315	4742.234	5.972222222	83.47222222	115864.5148	1261114.789	13.76679071	7.984790405	7.462002039	7.227459749	6.484921628	Coniferous forests
-122.5833339	55.25000032	10419.76	6295.315	4742.234	5.972222222	83.47222222	115864.5148	1261114.789	13.76679071	7.984790405	7.462002039	7.227459749	6.484921628	Coniferous forests
-122.4166672	55.25000032	10419.76	6295.315	4742.234	5.972222222	83.47222222	115864.5148	1261114.789	13.76679071	7.984790405	7.462002039	7.227459749	6.484921628	Coniferous forests
-122.2500005	55.25000032	10419.76	6295.315	4742.234	5.972222222	83.47222222	115864.5148	1261114.789	13.76679071	7.984790405	7.462002039	7.227459749	6.484921628	Coniferous forests
-122.0833339	55.25000032	10419.76	6295.315	4742.234	5.972222222	83.47222222	115864.5148	1261114.789	13.76679071	7.984790405	7.462002039	7.227459749	6.484921628	Coniferous forests
-121.9166672	55.25000032	14100.48	19516.35	16182.54	9.027777778	79.86111111	234544.1638	1888380.225	13.81643995	10.06343218	9.358609915	9.271270553	8.720665865	Coniferous forests
-121.7500005	55.25000032	14100.48	19516.35	16182.54	9.027777778	79.86111111	234544.1638	1888380.225	13.81643995	10.06343218	9.358609915	9.271270553	8.720665865	Coniferous forests
-121.5833339	55.25000032	14100.48	19516.35	16182.54	9.027777778	79.86111111	234544.1638	1888380.225	13.81643995	10.06343218	9.358609915	9.271270553	8.720665865	Coniferous forests
-121.4166672	55.25000032	14100.48	19516.35	16182.54	9.027777778	79.86111111	234544.1638	1888380.225	13.81643995	10.06343218	9.358609915	9.271270553	8.720665865	Coniferous forests
-121.2500005	55.25000032	14100.48	19516.35	16182.54	9.027777778	79.86111111	234544.1638	1888380.225	13.81643995	10.06343218	9.358609915	9.271270553	8.720665865	Coniferous forests
-121.0833339	55.25000032	14100.48	19516.35	16182.54	9.027777778	79.86111111	234544.1638	1888380.225	13.81643995	10.06343218	9.358609915	9.271270553	8.720665865	Coniferous forests
-120.9166672	55.25000032	15177.58	25761.41	21262.15	28.88888889	53.88888889	357588.7939	1534820.517	13.37981828	10.56989127	10.0268662	9.933291223	9.328483793	Coniferous forests
-120.7500005	55.25000032	15177.58	25761.41	21262.15	28.88888889	53.88888889	357588.7939	1534820.517	13.37981828	10.56989127	10.0268662	9.933291223	9.328483793	Coniferous forests
-120.5833339	55.25000032	15177.58	25761.41	21262.15	28.88888889	53.88888889	357588.7939	1534820.517	13.37981828	10.56989127	10.0268662	9.933291223	9.328483793	Coniferous forests
-120.4166672	55.25000032	15177.58	25761.41	21262.15	28.88888889	53.88888889	357588.7939	1534820.517	13.37981828	10.56989127	10.0268662	9.933291223	9.328483793	Coniferous forests
-120.2500006	55.25000032	15177.58	25761.41	21262.15	28.88888889	53.88888889	357588.7939	1534820.517	13.37981828	10.56989127	10.0268662	9.933291223	9.328483793	Coniferous forests
-120.0833339	55.25000032	15177.58	25761.41	21262.15	28.88888889	53.88888889	357588.7939	1534820.517	13.37981828	10.56989127	10.0268662	9.933291223	9.328483793	Coniferous forests
-114.9166673	55.25000032	36669.62	76876.27	67571.83	6.555555556	76.72222222	175901.5613	1534313.104	16.61738473	14.55675419	14.42607678	13.99141587	12.63489623	Coniferous forests
87.08333086	55.25000032	5825.137	4499.874	2414.156	16.08333333	75.75	306776.667	2586724.753	12.32239212	10.05371239	8.687266005	8.608638631	8.706481881	Coniferous forests
87.24999752	55.25000032	5825.137	4499.874	2414.156	16.08333333	75.75	306776.667	2586724.753	12.32239212	10.05371239	8.687266005	8.608638631	8.706481881	Coniferous forests
87.41666419	55.25000032	5825.137	4499.874	2414.156	16.08333333	75.75	306776.667	2586724.753	12.32239212	10.05371239	8.687266005	8.608638631	8.706481881	Coniferous forests
87.58333085	55.25000032	5825.137	4499.874	2414.156	16.08333333	75.75	306776.667	2586724.753	12.32239212	10.05371239	8.687266005	8.608638631	8.706481881	Coniferous forests
87.74999752	55.25000032	5825.137	4499.874	2414.156	16.08333333	75.75	306776.667	2586724.753	12.32239212	10.05371239	8.687266005	8.608638631	8.706481881	Coniferous forests
87.91666418	55.25000032	5825.137	4499.874	2414.156	16.08333333	75.75	306776.667	2586724.753	12.32239212	10.05371239	8.687266005	8.608638631	8.706481881	Coniferous forests
-127.9166671	55.08333366	9711.327	3171.601	1176.575	4.861111111	78.72222222	145158.2605	1558852.533	14.68539657	10.16544224	9.022716575	8.774700748	8.296684371	Coniferous forests
-127.7500005	55.08333366	9711.327	3171.601	1176.575	4.861111111	78.72222222	145158.2605	1558852.533	14.68539657	10.16544224	9.022716575	8.774700748	8.296684371	Coniferous forests
-127.5833338	55.08333366	9711.327	3171.601	1176.575	4.861111111	78.72222222	145158.2605	1558852.533	14.68539657	10.16544224	9.022716575	8.774700748	8.296684371	Coniferous forests
-127.4166672	55.08333366	9711.327	3171.601	1176.575	4.861111111	78.72222222	145158.2605	1558852.533	14.68539657	10.16544224	9.022716575	8.774700748	8.296684371	Coniferous forests
-127.2500005	55.08333366	9711.327	3171.601	1176.575	4.861111111	78.72222222	145158.2605	1558852.533	14.68539657	10.16544224	9.022716575	8.774700748	8.296684371	Coniferous forests
-127.0833338	55.08333366	9711.327	3171.601	1176.575	4.861111111	78.72222222	145158.2605	1558852.533	14.68539657	10.16544224	9.022716575	8.774700748	8.296684371	Coniferous forests
-126.9166672	55.08333366	8336.496	3120.102	1303.057	4.861111111	82.97222222	140938.3248	1393256.389	14.10543113	9.931141072	8.884511113	8.705920921	8.351968673	Coniferous forests
-126.7500005	55.08333366	8336.496	3120.102	1303.057	4.861111111	82.97222222	140938.3248	1393256.389	14.10543113	9.931141072	8.884511113	8.705920921	8.351968673	Coniferous forests
-126.5833338	55.08333366	8336.496	3120.102	1303.057	4.861111111	82.97222222	140938.3248	1393256.389	14.10543113	9.931141072	8.884511113	8.705920921	8.351968673	Coniferous forests
-126.4166672	55.08333366	8336.496	3120.102	1303.057	4.861111111	82.97222222	140938.3248	1393256.389	14.10543113	9.931141072	8.884511113	8.705920921	8.351968673	Coniferous forests
-126.2500005	55.08333366	8336.496	3120.102	1303.057	4.861111111	82.97222222	140938.3248	1393256.389	14.10543113	9.931141072	8.884511113	8.705920921	8.351968673	Coniferous forests
-126.0833338	55.08333366	8336.496	3120.102	1303.057	4.861111111	82.97222222	140938.3248	1393256.389	14.10543113	9.931141072	8.884511113	8.705920921	8.351968673	Coniferous forests
-125.9166672	55.08333366	8195.8	2904.461	1223.261	6.111111111	75.88888889	216608.658	1713827.742	13.98679394	9.563203414	8.566284405	8.396363152	8.056520939	Coniferous forests
-125.7500005	55.08333366	8195.8	2904.461	1223.261	6.111111111	75.88888889	216608.658	1713827.742	13.98679394	9.563203414	8.566284405	8.396363152	8.056520939	Coniferous forests
-125.5833338	55.08333366	8195.8	2904.461	1223.261	6.111111111	75.88888889	216608.658	1713827.742	13.98679394	9.563203414	8.566284405	8.396363152	8.056520939	Coniferous forests
-125.4166672	55.08333366	8195.8	2904.461	1223.261	6.111111111	75.88888889	216608.658	1713827.742	13.98679394	9.563203414	8.566284405	8.396363152	8.056520939	Coniferous forests
-125.2500005	55.08333366	8195.8	2904.461	1223.261	6.111111111	75.88888889	216608.658	1713827.742	13.98679394	9.563203414	8.566284405	8.396363152	8.056520939	Coniferous forests
-125.0833338	55.08333366	8195.8	2904.461	1223.261	6.111111111	75.88888889	216608.658	1713827.742	13.98679394	9.563203414	8.566284405	8.396363152	8.056520939	Coniferous forests
-124.9166672	55.08333366	7234.444	2258.553	1091.075	5.555555556	84.02777778	118733.3604	1384092.949	13.50170859	8.71081029	7.716598392	7.686344041	7.625811736	Coniferous forests
-124.7500005	55.08333366	7234.444	2258.553	1091.075	5.555555556	84.02777778	118733.3604	1384092.949	13.50170859	8.71081029	7.716598392	7.686344041	7.625811736	Coniferous forests
-124.5833338	55.08333366	7234.444	2258.553	1091.075	5.555555556	84.02777778	118733.3604	1384092.949	13.50170859	8.71081029	7.716598392	7.686344041	7.625811736	Coniferous forests
-124.4166672	55.08333366	7234.444	2258.553	1091.075	5.555555556	84.02777778	118733.3604	1384092.949	13.50170859	8.71081029	7.716598392	7.686344041	7.625811736	Coniferous forests
-124.2500005	55.08333366	7234.444	2258.553	1091.075	5.555555556	84.02777778	118733.3604	1384092.949	13.50170859	8.71081029	7.716598392	7.686344041	7.625811736	Coniferous forests
-124.0833339	55.08333366	7234.444	2258.553	1091.075	5.555555556	84.02777778	118733.3604	1384092.949	13.50170859	8.71081029	7.716598392	7.686344041	7.625811736	Coniferous forests
-123.9166672	55.08333366	10414.74	5787.889	3361.148	5.138888889	76.94444444	127394.572	1280063.979	14.51809854	10.0979827	9.367186507	8.91288654	8.057673295	Coniferous forests
-123.7500005	55.08333366	10414.74	5787.889	3361.148	5.138888889	76.94444444	127394.572	1280063.979	14.51809854	10.0979827	9.367186507	8.91288654	8.057673295	Coniferous forests
-123.5833339	55.08333366	10414.74	5787.889	3361.148	5.138888889	76.94444444	127394.572	1280063.979	14.51809854	10.0979827	9.367186507	8.91288654	8.057673295	Coniferous forests
-123.4166672	55.08333366	10414.74	5787.889	3361.148	5.138888889	76.94444444	127394.572	1280063.979	14.51809854	10.0979827	9.367186507	8.91288654	8.057673295	Coniferous forests
-123.2500005	55.08333366	10414.74	5787.889	3361.148	5.138888889	76.94444444	127394.572	1280063.979	14.51809854	10.0979827	9.367186507	8.91288654	8.057673295	Coniferous forests
-123.0833339	55.08333366	10414.74	5787.889	3361.148	5.138888889	76.94444444	127394.572	1280063.979	14.51809854	10.0979827	9.367186507	8.91288654	8.057673295	Coniferous forests
-122.9166672	55.08333366	10419.76	6295.315	4742.234	5.972222222	83.47222222	115864.5148	1261114.789	13.76679071	7.984790405	7.462002039	7.227459749	6.484921628	Coniferous forests
-122.7500005	55.08333366	10419.76	6295.315	4742.234	5.972222222	83.47222222	115864.5148	1261114.789	13.76679071	7.984790405	7.462002039	7.227459749	6.484921628	Coniferous forests
-122.5833339	55.08333366	10419.76	6295.315	4742.234	5.972222222	83.47222222	115864.5148	1261114.789	13.76679071	7.984790405	7.462002039	7.227459749	6.484921628	Coniferous forests
-122.4166672	55.08333366	10419.76	6295.315	4742.234	5.972222222	83.47222222	115864.5148	1261114.789	13.76679071	7.984790405	7.462002039	7.227459749	6.484921628	Coniferous forests
-122.2500005	55.08333366	10419.76	6295.315	4742.234	5.972222222	83.47222222	115864.5148	1261114.789	13.76679071	7.984790405	7.462002039	7.227459749	6.484921628	Coniferous forests
-122.0833339	55.08333366	10419.76	6295.315	4742.234	5.972222222	83.47222222	115864.5148	1261114.789	13.76679071	7.984790405	7.462002039	7.227459749	6.484921628	Coniferous forests
-121.9166672	55.08333366	14100.48	19516.35	16182.54	9.027777778	79.86111111	234544.1638	1888380.225	13.81643995	10.06343218	9.358609915	9.271270553	8.720665865	Coniferous forests
-121.7500005	55.08333366	14100.48	19516.35	16182.54	9.027777778	79.86111111	234544.1638	1888380.225	13.81643995	10.06343218	9.358609915	9.271270553	8.720665865	Coniferous forests
-121.5833339	55.08333366	14100.48	19516.35	16182.54	9.027777778	79.86111111	234544.1638	1888380.225	13.81643995	10.06343218	9.358609915	9.271270553	8.720665865	Coniferous forests
-121.4166672	55.08333366	14100.48	19516.35	16182.54	9.027777778	79.86111111	234544.1638	1888380.225	13.81643995	10.06343218	9.358609915	9.271270553	8.720665865	Coniferous forests
-121.2500005	55.08333366	14100.48	19516.35	16182.54	9.027777778	79.86111111	234544.1638	1888380.225	13.81643995	10.06343218	9.358609915	9.271270553	8.720665865	Coniferous forests
-121.0833339	55.08333366	14100.48	19516.35	16182.54	9.027777778	79.86111111	234544.1638	1888380.225	13.81643995	10.06343218	9.358609915	9.271270553	8.720665865	Coniferous forests
-120.9166672	55.08333366	15177.58	25761.41	21262.15	28.88888889	53.88888889	357588.7939	1534820.517	13.37981828	10.56989127	10.0268662	9.933291223	9.328483793	Coniferous forests
-120.7500005	55.08333366	15177.58	25761.41	21262.15	28.88888889	53.88888889	357588.7939	1534820.517	13.37981828	10.56989127	10.0268662	9.933291223	9.328483793	Coniferous forests
-120.5833339	55.08333366	15177.58	25761.41	21262.15	28.88888889	53.88888889	357588.7939	1534820.517	13.37981828	10.56989127	10.0268662	9.933291223	9.328483793	Coniferous forests
-120.4166672	55.08333366	15177.58	25761.41	21262.15	28.88888889	53.88888889	357588.7939	1534820.517	13.37981828	10.56989127	10.0268662	9.933291223	9.328483793	Coniferous forests
-120.2500006	55.08333366	15177.58	25761.41	21262.15	28.88888889	53.88888889	357588.7939	1534820.517	13.37981828	10.56989127	10.0268662	9.933291223	9.328483793	Coniferous forests
-114.9166673	55.08333366	36669.62	76876.27	67571.83	6.555555556	76.72222222	175901.5613	1534313.104	16.61738473	14.55675419	14.42607678	13.99141587	12.63489623	Coniferous forests
-114.7500006	55.08333366	36669.62	76876.27	67571.83	6.555555556	76.72222222	175901.5613	1534313.104	16.61738473	14.55675419	14.42607678	13.99141587	12.63489623	Coniferous forests
-114.5833339	55.08333366	36669.62	76876.27	67571.83	6.555555556	76.72222222	175901.5613	1534313.104	16.61738473	14.55675419	14.42607678	13.99141587	12.63489623	Coniferous forests
-114.4166673	55.08333366	36669.62	76876.27	67571.83	6.555555556	76.72222222	175901.5613	1534313.104	16.61738473	14.55675419	14.42607678	13.99141587	12.63489623	Coniferous forests
87.08333086	55.08333366	5825.137	4499.874	2414.156	16.08333333	75.75	306776.667	2586724.753	12.32239212	10.05371239	8.687266005	8.608638631	8.706481881	Coniferous forests
87.24999752	55.08333366	5825.137	4499.874	2414.156	16.08333333	75.75	306776.667	2586724.753	12.32239212	10.05371239	8.687266005	8.608638631	8.706481881	Coniferous forests
87.41666419	55.08333366	5825.137	4499.874	2414.156	16.08333333	75.75	306776.667	2586724.753	12.32239212	10.05371239	8.687266005	8.608638631	8.706481881	Coniferous forests
87.58333085	55.08333366	5825.137	4499.874	2414.156	16.08333333	75.75	306776.667	2586724.753	12.32239212	10.05371239	8.687266005	8.608638631	8.706481881	Coniferous forests
87.74999752	55.08333366	5825.137	4499.874	2414.156	16.08333333	75.75	306776.667	2586724.753	12.32239212	10.05371239	8.687266005	8.608638631	8.706481881	Coniferous forests
87.91666418	55.08333366	5825.137	4499.874	2414.156	16.08333333	75.75	306776.667	2586724.753	12.32239212	10.05371239	8.687266005	8.608638631	8.706481881	Coniferous forests
-129.2500005	54.91666699	13328.69	4190.718	1447.578	6.5	40.5	61219.97305	327981.9781	16.49433618	10.96453892	10.62071578	9.497566806	7.513613184	Coniferous forests
-129.0833338	54.91666699	13328.69	4190.718	1447.578	6.5	40.5	61219.97305	327981.9781	16.49433618	10.96453892	10.62071578	9.497566806	7.513613184	Coniferous forests
-128.9166671	54.91666699	11288.68	4002.6	1289.407	4.807692308	71.11538462	142672.8818	901374	15.50238281	11.06839339	10.05796621	9.524549325	8.481470015	Coniferous forests
-128.7500005	54.91666699	11288.68	4002.6	1289.407	4.807692308	71.11538462	142672.8818	901374	15.50238281	11.06839339	10.05796621	9.524549325	8.481470015	Coniferous forests
-128.5833338	54.91666699	11288.68	4002.6	1289.407	4.807692308	71.11538462	142672.8818	901374	15.50238281	11.06839339	10.05796621	9.524549325	8.481470015	Coniferous forests
-128.4166671	54.91666699	11288.68	4002.6	1289.407	4.807692308	71.11538462	142672.8818	901374	15.50238281	11.06839339	10.05796621	9.524549325	8.481470015	Coniferous forests
-128.2500005	54.91666699	11288.68	4002.6	1289.407	4.807692308	71.11538462	142672.8818	901374	15.50238281	11.06839339	10.05796621	9.524549325	8.481470015	Coniferous forests
-128.0833338	54.91666699	11288.68	4002.6	1289.407	4.807692308	71.11538462	142672.8818	901374	15.50238281	11.06839339	10.05796621	9.524549325	8.481470015	Coniferous forests
-127.9166671	54.91666699	11253.98	3595.064	1108.157	4.571428571	81.37142857	108944.1582	1062624.846	15.24877795	10.32244349	9.442060603	8.858665678	7.742746022	Coniferous forests
-127.7500005	54.91666699	11253.98	3595.064	1108.157	4.571428571	81.37142857	108944.1582	1062624.846	15.24877795	10.32244349	9.442060603	8.858665678	7.742746022	Coniferous forests
-127.5833338	54.91666699	11253.98	3595.064	1108.157	4.571428571	81.37142857	108944.1582	1062624.846	15.24877795	10.32244349	9.442060603	8.858665678	7.742746022	Coniferous forests
-127.4166672	54.91666699	11253.98	3595.064	1108.157	4.571428571	81.37142857	108944.1582	1062624.846	15.24877795	10.32244349	9.442060603	8.858665678	7.742746022	Coniferous forests
-127.2500005	54.91666699	11253.98	3595.064	1108.157	4.571428571	81.37142857	108944.1582	1062624.846	15.24877795	10.32244349	9.442060603	8.858665678	7.742746022	Coniferous forests
-127.0833338	54.91666699	11253.98	3595.064	1108.157	4.571428571	81.37142857	108944.1582	1062624.846	15.24877795	10.32244349	9.442060603	8.858665678	7.742746022	Coniferous forests
-126.9166672	54.91666699	7522.417	3983.407	1826.797	6.527777778	82.33333333	142413.2882	1541248.813	13.57481898	10.78281805	9.673764891	9.362819208	9.054656479	Coniferous forests
-126.7500005	54.91666699	7522.417	3983.407	1826.797	6.527777778	82.33333333	142413.2882	1541248.813	13.57481898	10.78281805	9.673764891	9.362819208	9.054656479	Coniferous forests
-126.5833338	54.91666699	7522.417	3983.407	1826.797	6.527777778	82.33333333	142413.2882	1541248.813	13.57481898	10.78281805	9.673764891	9.362819208	9.054656479	Coniferous forests
-126.4166672	54.91666699	7522.417	3983.407	1826.797	6.527777778	82.33333333	142413.2882	1541248.813	13.57481898	10.78281805	9.673764891	9.362819208	9.054656479	Coniferous forests
-126.2500005	54.91666699	7522.417	3983.407	1826.797	6.527777778	82.33333333	142413.2882	1541248.813	13.57481898	10.78281805	9.673764891	9.362819208	9.054656479	Coniferous forests
-126.0833338	54.91666699	7522.417	3983.407	1826.797	6.527777778	82.33333333	142413.2882	1541248.813	13.57481898	10.78281805	9.673764891	9.362819208	9.054656479	Coniferous forests
-125.9166672	54.91666699	7971.801	4512.913	2260.424	5.416666667	80.02777778	439660.7319	3000035.242	14.01681248	11.07727604	9.947903792	9.755547153	9.418261475	Coniferous forests
-125.7500005	54.91666699	7971.801	4512.913	2260.424	5.416666667	80.02777778	439660.7319	3000035.242	14.01681248	11.07727604	9.947903792	9.755547153	9.418261475	Coniferous forests
-125.5833338	54.91666699	7971.801	4512.913	2260.424	5.416666667	80.02777778	439660.7319	3000035.242	14.01681248	11.07727604	9.947903792	9.755547153	9.418261475	Coniferous forests
-125.4166672	54.91666699	7971.801	4512.913	2260.424	5.416666667	80.02777778	439660.7319	3000035.242	14.01681248	11.07727604	9.947903792	9.755547153	9.418261475	Coniferous forests
-125.2500005	54.91666699	7971.801	4512.913	2260.424	5.416666667	80.02777778	439660.7319	3000035.242	14.01681248	11.07727604	9.947903792	9.755547153	9.418261475	Coniferous forests
-125.0833338	54.91666699	7971.801	4512.913	2260.424	5.416666667	80.02777778	439660.7319	3000035.242	14.01681248	11.07727604	9.947903792	9.755547153	9.418261475	Coniferous forests
-123.9166672	54.91666699	9793.692	8371.504	5525.202	10.13888889	78.05555556	93945.23047	642867.3887	14.04577878	10.99230965	10.12671047	9.796546684	9.139172143	Coniferous forests
-123.7500005	54.91666699	9793.692	8371.504	5525.202	10.13888889	78.05555556	93945.23047	642867.3887	14.04577878	10.99230965	10.12671047	9.796546684	9.139172143	Coniferous forests
-123.5833339	54.91666699	9793.692	8371.504	5525.202	10.13888889	78.05555556	93945.23047	642867.3887	14.04577878	10.99230965	10.12671047	9.796546684	9.139172143	Coniferous forests
-123.4166672	54.91666699	9793.692	8371.504	5525.202	10.13888889	78.05555556	93945.23047	642867.3887	14.04577878	10.99230965	10.12671047	9.796546684	9.139172143	Coniferous forests
-123.2500005	54.91666699	9793.692	8371.504	5525.202	10.13888889	78.05555556	93945.23047	642867.3887	14.04577878	10.99230965	10.12671047	9.796546684	9.139172143	Coniferous forests
-123.0833339	54.91666699	9793.692	8371.504	5525.202	10.13888889	78.05555556	93945.23047	642867.3887	14.04577878	10.99230965	10.12671047	9.796546684	9.139172143	Coniferous forests
-122.9166672	54.91666699	15326.73	18882.27	14505.01	6.805555556	82.63888889	118165.9075	1176154.512	15.1051778	12.052695	11.53221606	10.85795336	9.366994076	Coniferous forests
-122.7500005	54.91666699	15326.73	18882.27	14505.01	6.805555556	82.63888889	118165.9075	1176154.512	15.1051778	12.052695	11.53221606	10.85795336	9.366994076	Coniferous forests
-122.5833339	54.91666699	15326.73	18882.27	14505.01	6.805555556	82.63888889	118165.9075	1176154.512	15.1051778	12.052695	11.53221606	10.85795336	9.366994076	Coniferous forests
-122.4166672	54.91666699	15326.73	18882.27	14505.01	6.805555556	82.63888889	118165.9075	1176154.512	15.1051778	12.052695	11.53221606	10.85795336	9.366994076	Coniferous forests
-122.2500005	54.91666699	15326.73	18882.27	14505.01	6.805555556	82.63888889	118165.9075	1176154.512	15.1051778	12.052695	11.53221606	10.85795336	9.366994076	Coniferous forests
-122.0833339	54.91666699	15326.73	18882.27	14505.01	6.805555556	82.63888889	118165.9075	1176154.512	15.1051778	12.052695	11.53221606	10.85795336	9.366994076	Coniferous forests
-121.9166672	54.91666699	11584.9	8905.23	7059.256	7.5	78.33333333	194199.6489	1412518.238	13.65186538	8.079999818	7.62179927	7.40377805	6.595402559	Coniferous forests
-121.7500005	54.91666699	11584.9	8905.23	7059.256	7.5	78.33333333	194199.6489	1412518.238	13.65186538	8.079999818	7.62179927	7.40377805	6.595402559	Coniferous forests
-121.5833339	54.91666699	11584.9	8905.23	7059.256	7.5	78.33333333	194199.6489	1412518.238	13.65186538	8.079999818	7.62179927	7.40377805	6.595402559	Coniferous forests
-121.4166672	54.91666699	11584.9	8905.23	7059.256	7.5	78.33333333	194199.6489	1412518.238	13.65186538	8.079999818	7.62179927	7.40377805	6.595402559	Coniferous forests
-121.2500005	54.91666699	11584.9	8905.23	7059.256	7.5	78.33333333	194199.6489	1412518.238	13.65186538	8.079999818	7.62179927	7.40377805	6.595402559	Coniferous forests
-121.0833339	54.91666699	11584.9	8905.23	7059.256	7.5	78.33333333	194199.6489	1412518.238	13.65186538	8.079999818	7.62179927	7.40377805	6.595402559	Coniferous forests
-120.9166672	54.91666699	9634.94	5638.633	4461.39	7.083333333	71.25	244980.4753	1960613.023	13.34024183	7.13102648	6.560218917	6.512318995	5.95420101	Coniferous forests
-120.7500005	54.91666699	9634.94	5638.633	4461.39	7.083333333	71.25	244980.4753	1960613.023	13.34024183	7.13102648	6.560218917	6.512318995	5.95420101	Coniferous forests
-120.5833339	54.91666699	9634.94	5638.633	4461.39	7.083333333	71.25	244980.4753	1960613.023	13.34024183	7.13102648	6.560218917	6.512318995	5.95420101	Coniferous forests
-120.4166672	54.91666699	9634.94	5638.633	4461.39	7.083333333	71.25	244980.4753	1960613.023	13.34024183	7.13102648	6.560218917	6.512318995	5.95420101	Coniferous forests
-120.2500006	54.91666699	9634.94	5638.633	4461.39	7.083333333	71.25	244980.4753	1960613.023	13.34024183	7.13102648	6.560218917	6.512318995	5.95420101	Coniferous forests
-116.7500006	54.91666699	15101.34	24815.5	20048.3	6.416666667	83.69444444	103565.5956	1198551.555	13.40833929	10.84885573	9.848855654	9.848855654	9.494833297	Coniferous forests
-116.5833339	54.91666699	15101.34	24815.5	20048.3	6.416666667	83.69444444	103565.5956	1198551.555	13.40833929	10.84885573	9.848855654	9.848855654	9.494833297	Coniferous forests
-116.4166673	54.91666699	15101.34	24815.5	20048.3	6.416666667	83.69444444	103565.5956	1198551.555	13.40833929	10.84885573	9.848855654	9.848855654	9.494833297	Coniferous forests
-116.2500006	54.91666699	15101.34	24815.5	20048.3	6.416666667	83.69444444	103565.5956	1198551.555	13.40833929	10.84885573	9.848855654	9.848855654	9.494833297	Coniferous forests
-116.0833339	54.91666699	15101.34	24815.5	20048.3	6.416666667	83.69444444	103565.5956	1198551.555	13.40833929	10.84885573	9.848855654	9.848855654	9.494833297	Coniferous forests
-115.9166673	54.91666699	17204.83	29713.76	24374.04	9.861111111	79.75	220529.6147	1202640.789	13.83290897	11.28449885	10.32289868	10.27796128	9.949074798	Coniferous forests
-115.7500006	54.91666699	17204.83	29713.76	24374.04	9.861111111	79.75	220529.6147	1202640.789	13.83290897	11.28449885	10.32289868	10.27796128	9.949074798	Coniferous forests
-115.5833339	54.91666699	17204.83	29713.76	24374.04	9.861111111	79.75	220529.6147	1202640.789	13.83290897	11.28449885	10.32289868	10.27796128	9.949074798	Coniferous forests
-115.4166673	54.91666699	17204.83	29713.76	24374.04	9.861111111	79.75	220529.6147	1202640.789	13.83290897	11.28449885	10.32289868	10.27796128	9.949074798	Coniferous forests
-115.2500006	54.91666699	17204.83	29713.76	24374.04	9.861111111	79.75	220529.6147	1202640.789	13.83290897	11.28449885	10.32289868	10.27796128	9.949074798	Coniferous forests
-115.0833339	54.91666699	17204.83	29713.76	24374.04	9.861111111	79.75	220529.6147	1202640.789	13.83290897	11.28449885	10.32289868	10.27796128	9.949074798	Coniferous forests
-129.4166671	54.75000033	13328.69	4190.718	1447.578	6.5	40.5	61219.97305	327981.9781	16.49433618	10.96453892	10.62071578	9.497566806	7.513613184	Coniferous forests
-129.2500005	54.75000033	13328.69	4190.718	1447.578	6.5	40.5	61219.97305	327981.9781	16.49433618	10.96453892	10.62071578	9.497566806	7.513613184	Coniferous forests
-129.0833338	54.75000033	13328.69	4190.718	1447.578	6.5	40.5	61219.97305	327981.9781	16.49433618	10.96453892	10.62071578	9.497566806	7.513613184	Coniferous forests
-128.9166671	54.75000033	11288.68	4002.6	1289.407	4.807692308	71.11538462	142672.8818	901374	15.50238281	11.06839339	10.05796621	9.524549325	8.481470015	Coniferous forests
-128.7500005	54.75000033	11288.68	4002.6	1289.407	4.807692308	71.11538462	142672.8818	901374	15.50238281	11.06839339	10.05796621	9.524549325	8.481470015	Coniferous forests
-128.5833338	54.75000033	11288.68	4002.6	1289.407	4.807692308	71.11538462	142672.8818	901374	15.50238281	11.06839339	10.05796621	9.524549325	8.481470015	Coniferous forests
-128.4166671	54.75000033	11288.68	4002.6	1289.407	4.807692308	71.11538462	142672.8818	901374	15.50238281	11.06839339	10.05796621	9.524549325	8.481470015	Coniferous forests
-128.2500005	54.75000033	11288.68	4002.6	1289.407	4.807692308	71.11538462	142672.8818	901374	15.50238281	11.06839339	10.05796621	9.524549325	8.481470015	Coniferous forests
-128.0833338	54.75000033	11288.68	4002.6	1289.407	4.807692308	71.11538462	142672.8818	901374	15.50238281	11.06839339	10.05796621	9.524549325	8.481470015	Coniferous forests
-127.9166671	54.75000033	11253.98	3595.064	1108.157	4.571428571	81.37142857	108944.1582	1062624.846	15.24877795	10.32244349	9.442060603	8.858665678	7.742746022	Coniferous forests
-127.7500005	54.75000033	11253.98	3595.064	1108.157	4.571428571	81.37142857	108944.1582	1062624.846	15.24877795	10.32244349	9.442060603	8.858665678	7.742746022	Coniferous forests
-127.5833338	54.75000033	11253.98	3595.064	1108.157	4.571428571	81.37142857	108944.1582	1062624.846	15.24877795	10.32244349	9.442060603	8.858665678	7.742746022	Coniferous forests
-127.4166672	54.75000033	11253.98	3595.064	1108.157	4.571428571	81.37142857	108944.1582	1062624.846	15.24877795	10.32244349	9.442060603	8.858665678	7.742746022	Coniferous forests
-127.2500005	54.75000033	11253.98	3595.064	1108.157	4.571428571	81.37142857	108944.1582	1062624.846	15.24877795	10.32244349	9.442060603	8.858665678	7.742746022	Coniferous forests
-127.0833338	54.75000033	11253.98	3595.064	1108.157	4.571428571	81.37142857	108944.1582	1062624.846	15.24877795	10.32244349	9.442060603	8.858665678	7.742746022	Coniferous forests
-126.9166672	54.75000033	7522.417	3983.407	1826.797	6.527777778	82.33333333	142413.2882	1541248.813	13.57481898	10.78281805	9.673764891	9.362819208	9.054656479	Coniferous forests
-126.7500005	54.75000033	7522.417	3983.407	1826.797	6.527777778	82.33333333	142413.2882	1541248.813	13.57481898	10.78281805	9.673764891	9.362819208	9.054656479	Coniferous forests
-126.5833338	54.75000033	7522.417	3983.407	1826.797	6.527777778	82.33333333	142413.2882	1541248.813	13.57481898	10.78281805	9.673764891	9.362819208	9.054656479	Coniferous forests
-126.4166672	54.75000033	7522.417	3983.407	1826.797	6.527777778	82.33333333	142413.2882	1541248.813	13.57481898	10.78281805	9.673764891	9.362819208	9.054656479	Coniferous forests
-126.2500005	54.75000033	7522.417	3983.407	1826.797	6.527777778	82.33333333	142413.2882	1541248.813	13.57481898	10.78281805	9.673764891	9.362819208	9.054656479	Coniferous forests
-126.0833338	54.75000033	7522.417	3983.407	1826.797	6.527777778	82.33333333	142413.2882	1541248.813	13.57481898	10.78281805	9.673764891	9.362819208	9.054656479	Coniferous forests
-125.9166672	54.75000033	7971.801	4512.913	2260.424	5.416666667	80.02777778	439660.7319	3000035.242	14.01681248	11.07727604	9.947903792	9.755547153	9.418261475	Coniferous forests
-125.7500005	54.75000033	7971.801	4512.913	2260.424	5.416666667	80.02777778	439660.7319	3000035.242	14.01681248	11.07727604	9.947903792	9.755547153	9.418261475	Coniferous forests
-125.5833338	54.75000033	7971.801	4512.913	2260.424	5.416666667	80.02777778	439660.7319	3000035.242	14.01681248	11.07727604	9.947903792	9.755547153	9.418261475	Coniferous forests
-125.4166672	54.75000033	7971.801	4512.913	2260.424	5.416666667	80.02777778	439660.7319	3000035.242	14.01681248	11.07727604	9.947903792	9.755547153	9.418261475	Coniferous forests
-125.2500005	54.75000033	7971.801	4512.913	2260.424	5.416666667	80.02777778	439660.7319	3000035.242	14.01681248	11.07727604	9.947903792	9.755547153	9.418261475	Coniferous forests
-125.0833338	54.75000033	7971.801	4512.913	2260.424	5.416666667	80.02777778	439660.7319	3000035.242	14.01681248	11.07727604	9.947903792	9.755547153	9.418261475	Coniferous forests
-123.9166672	54.75000033	9793.692	8371.504	5525.202	10.13888889	78.05555556	93945.23047	642867.3887	14.04577878	10.99230965	10.12671047	9.796546684	9.139172143	Coniferous forests
-123.7500005	54.75000033	9793.692	8371.504	5525.202	10.13888889	78.05555556	93945.23047	642867.3887	14.04577878	10.99230965	10.12671047	9.796546684	9.139172143	Coniferous forests
-123.5833339	54.75000033	9793.692	8371.504	5525.202	10.13888889	78.05555556	93945.23047	642867.3887	14.04577878	10.99230965	10.12671047	9.796546684	9.139172143	Coniferous forests
-123.4166672	54.75000033	9793.692	8371.504	5525.202	10.13888889	78.05555556	93945.23047	642867.3887	14.04577878	10.99230965	10.12671047	9.796546684	9.139172143	Coniferous forests
-123.2500005	54.75000033	9793.692	8371.504	5525.202	10.13888889	78.05555556	93945.23047	642867.3887	14.04577878	10.99230965	10.12671047	9.796546684	9.139172143	Coniferous forests
-123.0833339	54.75000033	9793.692	8371.504	5525.202	10.13888889	78.05555556	93945.23047	642867.3887	14.04577878	10.99230965	10.12671047	9.796546684	9.139172143	Coniferous forests
-122.9166672	54.75000033	15326.73	18882.27	14505.01	6.805555556	82.63888889	118165.9075	1176154.512	15.1051778	12.052695	11.53221606	10.85795336	9.366994076	Coniferous forests
-122.7500005	54.75000033	15326.73	18882.27	14505.01	6.805555556	82.63888889	118165.9075	1176154.512	15.1051778	12.052695	11.53221606	10.85795336	9.366994076	Coniferous forests
-122.5833339	54.75000033	15326.73	18882.27	14505.01	6.805555556	82.63888889	118165.9075	1176154.512	15.1051778	12.052695	11.53221606	10.85795336	9.366994076	Coniferous forests
-122.4166672	54.75000033	15326.73	18882.27	14505.01	6.805555556	82.63888889	118165.9075	1176154.512	15.1051778	12.052695	11.53221606	10.85795336	9.366994076	Coniferous forests
-122.2500005	54.75000033	15326.73	18882.27	14505.01	6.805555556	82.63888889	118165.9075	1176154.512	15.1051778	12.052695	11.53221606	10.85795336	9.366994076	Coniferous forests
-122.0833339	54.75000033	15326.73	18882.27	14505.01	6.805555556	82.63888889	118165.9075	1176154.512	15.1051778	12.052695	11.53221606	10.85795336	9.366994076	Coniferous forests
-121.9166672	54.75000033	11584.9	8905.23	7059.256	7.5	78.33333333	194199.6489	1412518.238	13.65186538	8.079999818	7.62179927	7.40377805	6.595402559	Coniferous forests
-121.7500005	54.75000033	11584.9	8905.23	7059.256	7.5	78.33333333	194199.6489	1412518.238	13.65186538	8.079999818	7.62179927	7.40377805	6.595402559	Coniferous forests
-121.5833339	54.75000033	11584.9	8905.23	7059.256	7.5	78.33333333	194199.6489	1412518.238	13.65186538	8.079999818	7.62179927	7.40377805	6.595402559	Coniferous forests
-121.4166672	54.75000033	11584.9	8905.23	7059.256	7.5	78.33333333	194199.6489	1412518.238	13.65186538	8.079999818	7.62179927	7.40377805	6.595402559	Coniferous forests
-121.2500005	54.75000033	11584.9	8905.23	7059.256	7.5	78.33333333	194199.6489	1412518.238	13.65186538	8.079999818	7.62179927	7.40377805	6.595402559	Coniferous forests
-121.0833339	54.75000033	11584.9	8905.23	7059.256	7.5	78.33333333	194199.6489	1412518.238	13.65186538	8.079999818	7.62179927	7.40377805	6.595402559	Coniferous forests
-120.9166672	54.75000033	9634.94	5638.633	4461.39	7.083333333	71.25	244980.4753	1960613.023	13.34024183	7.13102648	6.560218917	6.512318995	5.95420101	Coniferous forests
-120.7500005	54.75000033	9634.94	5638.633	4461.39	7.083333333	71.25	244980.4753	1960613.023	13.34024183	7.13102648	6.560218917	6.512318995	5.95420101	Coniferous forests
-120.5833339	54.75000033	9634.94	5638.633	4461.39	7.083333333	71.25	244980.4753	1960613.023	13.34024183	7.13102648	6.560218917	6.512318995	5.95420101	Coniferous forests
-120.4166672	54.75000033	9634.94	5638.633	4461.39	7.083333333	71.25	244980.4753	1960613.023	13.34024183	7.13102648	6.560218917	6.512318995	5.95420101	Coniferous forests
-120.2500006	54.75000033	9634.94	5638.633	4461.39	7.083333333	71.25	244980.4753	1960613.023	13.34024183	7.13102648	6.560218917	6.512318995	5.95420101	Coniferous forests
-120.0833339	54.75000033	9634.94	5638.633	4461.39	7.083333333	71.25	244980.4753	1960613.023	13.34024183	7.13102648	6.560218917	6.512318995	5.95420101	Coniferous forests
-119.9166672	54.75000033	13837.08	18812.37	15545.75	6.666666667	82.77777778	218908.4419	2621925.359	13.65203126	9.838353674	9.158863412	9.082960235	8.496249808	Coniferous forests
-119.7500006	54.75000033	13837.08	18812.37	15545.75	6.666666667	82.77777778	218908.4419	2621925.359	13.65203126	9.838353674	9.158863412	9.082960235	8.496249808	Coniferous forests
-119.4166672	54.75000033	13837.08	18812.37	15545.75	6.666666667	82.77777778	218908.4419	2621925.359	13.65203126	9.838353674	9.158863412	9.082960235	8.496249808	Coniferous forests
-119.2500006	54.75000033	13837.08	18812.37	15545.75	6.666666667	82.77777778	218908.4419	2621925.359	13.65203126	9.838353674	9.158863412	9.082960235	8.496249808	Coniferous forests
-119.0833339	54.75000033	13837.08	18812.37	15545.75	6.666666667	82.77777778	218908.4419	2621925.359	13.65203126	9.838353674	9.158863412	9.082960235	8.496249808	Coniferous forests
-118.9166672	54.75000033	17539.22	30271.79	24908.2	5.138888889	84.86111111	221689.0361	2150244.508	13.68112532	11.09755553	10.29003297	10.17593488	9.470882482	Coniferous forests
-116.0833339	54.75000033	15101.34	24815.5	20048.3	6.416666667	83.69444444	103565.5956	1198551.555	13.40833929	10.84885573	9.848855654	9.848855654	9.494833297	Coniferous forests
-115.9166673	54.75000033	17204.83	29713.76	24374.04	9.861111111	79.75	220529.6147	1202640.789	13.83290897	11.28449885	10.32289868	10.27796128	9.949074798	Coniferous forests
-115.7500006	54.75000033	17204.83	29713.76	24374.04	9.861111111	79.75	220529.6147	1202640.789	13.83290897	11.28449885	10.32289868	10.27796128	9.949074798	Coniferous forests
-115.5833339	54.75000033	17204.83	29713.76	24374.04	9.861111111	79.75	220529.6147	1202640.789	13.83290897	11.28449885	10.32289868	10.27796128	9.949074798	Coniferous forests
-115.4166673	54.75000033	17204.83	29713.76	24374.04	9.861111111	79.75	220529.6147	1202640.789	13.83290897	11.28449885	10.32289868	10.27796128	9.949074798	Coniferous forests
-115.2500006	54.75000033	17204.83	29713.76	24374.04	9.861111111	79.75	220529.6147	1202640.789	13.83290897	11.28449885	10.32289868	10.27796128	9.949074798	Coniferous forests
-115.0833339	54.75000033	17204.83	29713.76	24374.04	9.861111111	79.75	220529.6147	1202640.789	13.83290897	11.28449885	10.32289868	10.27796128	9.949074798	Coniferous forests
-129.4166671	54.58333366	13328.69	4190.718	1447.578	6.5	40.5	61219.97305	327981.9781	16.49433618	10.96453892	10.62071578	9.497566806	7.513613184	Coniferous forests
-129.2500005	54.58333366	13328.69	4190.718	1447.578	6.5	40.5	61219.97305	327981.9781	16.49433618	10.96453892	10.62071578	9.497566806	7.513613184	Coniferous forests
-129.0833338	54.58333366	13328.69	4190.718	1447.578	6.5	40.5	61219.97305	327981.9781	16.49433618	10.96453892	10.62071578	9.497566806	7.513613184	Coniferous forests
-128.9166671	54.58333366	11288.68	4002.6	1289.407	4.807692308	71.11538462	142672.8818	901374	15.50238281	11.06839339	10.05796621	9.524549325	8.481470015	Coniferous forests
-128.7500005	54.58333366	11288.68	4002.6	1289.407	4.807692308	71.11538462	142672.8818	901374	15.50238281	11.06839339	10.05796621	9.524549325	8.481470015	Coniferous forests
-128.5833338	54.58333366	11288.68	4002.6	1289.407	4.807692308	71.11538462	142672.8818	901374	15.50238281	11.06839339	10.05796621	9.524549325	8.481470015	Coniferous forests
-128.4166671	54.58333366	11288.68	4002.6	1289.407	4.807692308	71.11538462	142672.8818	901374	15.50238281	11.06839339	10.05796621	9.524549325	8.481470015	Coniferous forests
-128.2500005	54.58333366	11288.68	4002.6	1289.407	4.807692308	71.11538462	142672.8818	901374	15.50238281	11.06839339	10.05796621	9.524549325	8.481470015	Coniferous forests
-128.0833338	54.58333366	11288.68	4002.6	1289.407	4.807692308	71.11538462	142672.8818	901374	15.50238281	11.06839339	10.05796621	9.524549325	8.481470015	Coniferous forests
-127.9166671	54.58333366	11253.98	3595.064	1108.157	4.571428571	81.37142857	108944.1582	1062624.846	15.24877795	10.32244349	9.442060603	8.858665678	7.742746022	Coniferous forests
-127.7500005	54.58333366	11253.98	3595.064	1108.157	4.571428571	81.37142857	108944.1582	1062624.846	15.24877795	10.32244349	9.442060603	8.858665678	7.742746022	Coniferous forests
-127.5833338	54.58333366	11253.98	3595.064	1108.157	4.571428571	81.37142857	108944.1582	1062624.846	15.24877795	10.32244349	9.442060603	8.858665678	7.742746022	Coniferous forests
-127.4166672	54.58333366	11253.98	3595.064	1108.157	4.571428571	81.37142857	108944.1582	1062624.846	15.24877795	10.32244349	9.442060603	8.858665678	7.742746022	Coniferous forests
-127.2500005	54.58333366	11253.98	3595.064	1108.157	4.571428571	81.37142857	108944.1582	1062624.846	15.24877795	10.32244349	9.442060603	8.858665678	7.742746022	Coniferous forests
-127.0833338	54.58333366	11253.98	3595.064	1108.157	4.571428571	81.37142857	108944.1582	1062624.846	15.24877795	10.32244349	9.442060603	8.858665678	7.742746022	Coniferous forests
-126.9166672	54.58333366	7522.417	3983.407	1826.797	6.527777778	82.33333333	142413.2882	1541248.813	13.57481898	10.78281805	9.673764891	9.362819208	9.054656479	Coniferous forests
-126.7500005	54.58333366	7522.417	3983.407	1826.797	6.527777778	82.33333333	142413.2882	1541248.813	13.57481898	10.78281805	9.673764891	9.362819208	9.054656479	Coniferous forests
-126.5833338	54.58333366	7522.417	3983.407	1826.797	6.527777778	82.33333333	142413.2882	1541248.813	13.57481898	10.78281805	9.673764891	9.362819208	9.054656479	Coniferous forests
-126.4166672	54.58333366	7522.417	3983.407	1826.797	6.527777778	82.33333333	142413.2882	1541248.813	13.57481898	10.78281805	9.673764891	9.362819208	9.054656479	Coniferous forests
-126.2500005	54.58333366	7522.417	3983.407	1826.797	6.527777778	82.33333333	142413.2882	1541248.813	13.57481898	10.78281805	9.673764891	9.362819208	9.054656479	Coniferous forests
-126.0833338	54.58333366	7522.417	3983.407	1826.797	6.527777778	82.33333333	142413.2882	1541248.813	13.57481898	10.78281805	9.673764891	9.362819208	9.054656479	Coniferous forests
-125.9166672	54.58333366	7971.801	4512.913	2260.424	5.416666667	80.02777778	439660.7319	3000035.242	14.01681248	11.07727604	9.947903792	9.755547153	9.418261475	Coniferous forests
-125.7500005	54.58333366	7971.801	4512.913	2260.424	5.416666667	80.02777778	439660.7319	3000035.242	14.01681248	11.07727604	9.947903792	9.755547153	9.418261475	Coniferous forests
-125.5833338	54.58333366	7971.801	4512.913	2260.424	5.416666667	80.02777778	439660.7319	3000035.242	14.01681248	11.07727604	9.947903792	9.755547153	9.418261475	Coniferous forests
-125.4166672	54.58333366	7971.801	4512.913	2260.424	5.416666667	80.02777778	439660.7319	3000035.242	14.01681248	11.07727604	9.947903792	9.755547153	9.418261475	Coniferous forests
-125.2500005	54.58333366	7971.801	4512.913	2260.424	5.416666667	80.02777778	439660.7319	3000035.242	14.01681248	11.07727604	9.947903792	9.755547153	9.418261475	Coniferous forests
-125.0833338	54.58333366	7971.801	4512.913	2260.424	5.416666667	80.02777778	439660.7319	3000035.242	14.01681248	11.07727604	9.947903792	9.755547153	9.418261475	Coniferous forests
-123.9166672	54.58333366	9793.692	8371.504	5525.202	10.13888889	78.05555556	93945.23047	642867.3887	14.04577878	10.99230965	10.12671047	9.796546684	9.139172143	Coniferous forests
-123.7500005	54.58333366	9793.692	8371.504	5525.202	10.13888889	78.05555556	93945.23047	642867.3887	14.04577878	10.99230965	10.12671047	9.796546684	9.139172143	Coniferous forests
-123.5833339	54.58333366	9793.692	8371.504	5525.202	10.13888889	78.05555556	93945.23047	642867.3887	14.04577878	10.99230965	10.12671047	9.796546684	9.139172143	Coniferous forests
-123.4166672	54.58333366	9793.692	8371.504	5525.202	10.13888889	78.05555556	93945.23047	642867.3887	14.04577878	10.99230965	10.12671047	9.796546684	9.139172143	Coniferous forests
-123.2500005	54.58333366	9793.692	8371.504	5525.202	10.13888889	78.05555556	93945.23047	642867.3887	14.04577878	10.99230965	10.12671047	9.796546684	9.139172143	Coniferous forests
-123.0833339	54.58333366	9793.692	8371.504	5525.202	10.13888889	78.05555556	93945.23047	642867.3887	14.04577878	10.99230965	10.12671047	9.796546684	9.139172143	Coniferous forests
-122.9166672	54.58333366	15326.73	18882.27	14505.01	6.805555556	82.63888889	118165.9075	1176154.512	15.1051778	12.052695	11.53221606	10.85795336	9.366994076	Coniferous forests
-122.7500005	54.58333366	15326.73	18882.27	14505.01	6.805555556	82.63888889	118165.9075	1176154.512	15.1051778	12.052695	11.53221606	10.85795336	9.366994076	Coniferous forests
-122.5833339	54.58333366	15326.73	18882.27	14505.01	6.805555556	82.63888889	118165.9075	1176154.512	15.1051778	12.052695	11.53221606	10.85795336	9.366994076	Coniferous forests
-122.4166672	54.58333366	15326.73	18882.27	14505.01	6.805555556	82.63888889	118165.9075	1176154.512	15.1051778	12.052695	11.53221606	10.85795336	9.366994076	Coniferous forests
-122.2500005	54.58333366	15326.73	18882.27	14505.01	6.805555556	82.63888889	118165.9075	1176154.512	15.1051778	12.052695	11.53221606	10.85795336	9.366994076	Coniferous forests
-122.0833339	54.58333366	15326.73	18882.27	14505.01	6.805555556	82.63888889	118165.9075	1176154.512	15.1051778	12.052695	11.53221606	10.85795336	9.366994076	Coniferous forests
-121.9166672	54.58333366	11584.9	8905.23	7059.256	7.5	78.33333333	194199.6489	1412518.238	13.65186538	8.079999818	7.62179927	7.40377805	6.595402559	Coniferous forests
-121.7500005	54.58333366	11584.9	8905.23	7059.256	7.5	78.33333333	194199.6489	1412518.238	13.65186538	8.079999818	7.62179927	7.40377805	6.595402559	Coniferous forests
-121.5833339	54.58333366	11584.9	8905.23	7059.256	7.5	78.33333333	194199.6489	1412518.238	13.65186538	8.079999818	7.62179927	7.40377805	6.595402559	Coniferous forests
-121.4166672	54.58333366	11584.9	8905.23	7059.256	7.5	78.33333333	194199.6489	1412518.238	13.65186538	8.079999818	7.62179927	7.40377805	6.595402559	Coniferous forests
-121.2500005	54.58333366	11584.9	8905.23	7059.256	7.5	78.33333333	194199.6489	1412518.238	13.65186538	8.079999818	7.62179927	7.40377805	6.595402559	Coniferous forests
-121.0833339	54.58333366	11584.9	8905.23	7059.256	7.5	78.33333333	194199.6489	1412518.238	13.65186538	8.079999818	7.62179927	7.40377805	6.595402559	Coniferous forests
-120.9166672	54.58333366	9634.94	5638.633	4461.39	7.083333333	71.25	244980.4753	1960613.023	13.34024183	7.13102648	6.560218917	6.512318995	5.95420101	Coniferous forests
-120.7500005	54.58333366	9634.94	5638.633	4461.39	7.083333333	71.25	244980.4753	1960613.023	13.34024183	7.13102648	6.560218917	6.512318995	5.95420101	Coniferous forests
-120.5833339	54.58333366	9634.94	5638.633	4461.39	7.083333333	71.25	244980.4753	1960613.023	13.34024183	7.13102648	6.560218917	6.512318995	5.95420101	Coniferous forests
-120.4166672	54.58333366	9634.94	5638.633	4461.39	7.083333333	71.25	244980.4753	1960613.023	13.34024183	7.13102648	6.560218917	6.512318995	5.95420101	Coniferous forests
-120.2500006	54.58333366	9634.94	5638.633	4461.39	7.083333333	71.25	244980.4753	1960613.023	13.34024183	7.13102648	6.560218917	6.512318995	5.95420101	Coniferous forests
-120.0833339	54.58333366	9634.94	5638.633	4461.39	7.083333333	71.25	244980.4753	1960613.023	13.34024183	7.13102648	6.560218917	6.512318995	5.95420101	Coniferous forests
-119.9166672	54.58333366	13837.08	18812.37	15545.75	6.666666667	82.77777778	218908.4419	2621925.359	13.65203126	9.838353674	9.158863412	9.082960235	8.496249808	Coniferous forests
-119.7500006	54.58333366	13837.08	18812.37	15545.75	6.666666667	82.77777778	218908.4419	2621925.359	13.65203126	9.838353674	9.158863412	9.082960235	8.496249808	Coniferous forests
-119.5833339	54.58333366	13837.08	18812.37	15545.75	6.666666667	82.77777778	218908.4419	2621925.359	13.65203126	9.838353674	9.158863412	9.082960235	8.496249808	Coniferous forests
-119.4166672	54.58333366	13837.08	18812.37	15545.75	6.666666667	82.77777778	218908.4419	2621925.359	13.65203126	9.838353674	9.158863412	9.082960235	8.496249808	Coniferous forests
-119.2500006	54.58333366	13837.08	18812.37	15545.75	6.666666667	82.77777778	218908.4419	2621925.359	13.65203126	9.838353674	9.158863412	9.082960235	8.496249808	Coniferous forests
-119.0833339	54.58333366	13837.08	18812.37	15545.75	6.666666667	82.77777778	218908.4419	2621925.359	13.65203126	9.838353674	9.158863412	9.082960235	8.496249808	Coniferous forests
-118.9166672	54.58333366	17539.22	30271.79	24908.2	5.138888889	84.86111111	221689.0361	2150244.508	13.68112532	11.09755553	10.29003297	10.17593488	9.470882482	Coniferous forests
-118.7500006	54.58333366	17539.22	30271.79	24908.2	5.138888889	84.86111111	221689.0361	2150244.508	13.68112532	11.09755553	10.29003297	10.17593488	9.470882482	Coniferous forests
-118.5833339	54.58333366	17539.22	30271.79	24908.2	5.138888889	84.86111111	221689.0361	2150244.508	13.68112532	11.09755553	10.29003297	10.17593488	9.470882482	Coniferous forests
-118.4166672	54.58333366	17539.22	30271.79	24908.2	5.138888889	84.86111111	221689.0361	2150244.508	13.68112532	11.09755553	10.29003297	10.17593488	9.470882482	Coniferous forests
-118.2500006	54.58333366	17539.22	30271.79	24908.2	5.138888889	84.86111111	221689.0361	2150244.508	13.68112532	11.09755553	10.29003297	10.17593488	9.470882482	Coniferous forests
-118.0833339	54.58333366	17539.22	30271.79	24908.2	5.138888889	84.86111111	221689.0361	2150244.508	13.68112532	11.09755553	10.29003297	10.17593488	9.470882482	Coniferous forests
-117.9166672	54.58333366	14995.4	24628.62	19961.93	15.13888889	73.77777778	182107.3118	2101474.867	13.46531182	10.86211875	9.907667544	9.884796129	9.460676829	Coniferous forests
-117.7500006	54.58333366	14995.4	24628.62	19961.93	15.13888889	73.77777778	182107.3118	2101474.867	13.46531182	10.86211875	9.907667544	9.884796129	9.460676829	Coniferous forests
-117.5833339	54.58333366	14995.4	24628.62	19961.93	15.13888889	73.77777778	182107.3118	2101474.867	13.46531182	10.86211875	9.907667544	9.884796129	9.460676829	Coniferous forests
-117.4166672	54.58333366	14995.4	24628.62	19961.93	15.13888889	73.77777778	182107.3118	2101474.867	13.46531182	10.86211875	9.907667544	9.884796129	9.460676829	Coniferous forests
-117.2500006	54.58333366	14995.4	24628.62	19961.93	15.13888889	73.77777778	182107.3118	2101474.867	13.46531182	10.86211875	9.907667544	9.884796129	9.460676829	Coniferous forests
-116.2500006	54.58333366	15101.34	24815.5	20048.3	6.416666667	83.69444444	103565.5956	1198551.555	13.40833929	10.84885573	9.848855654	9.848855654	9.494833297	Coniferous forests
-116.0833339	54.58333366	15101.34	24815.5	20048.3	6.416666667	83.69444444	103565.5956	1198551.555	13.40833929	10.84885573	9.848855654	9.848855654	9.494833297	Coniferous forests
-115.9166673	54.58333366	17204.83	29713.76	24374.04	9.861111111	79.75	220529.6147	1202640.789	13.83290897	11.28449885	10.32289868	10.27796128	9.949074798	Coniferous forests
-115.7500006	54.58333366	17204.83	29713.76	24374.04	9.861111111	79.75	220529.6147	1202640.789	13.83290897	11.28449885	10.32289868	10.27796128	9.949074798	Coniferous forests
-115.5833339	54.58333366	17204.83	29713.76	24374.04	9.861111111	79.75	220529.6147	1202640.789	13.83290897	11.28449885	10.32289868	10.27796128	9.949074798	Coniferous forests
-115.4166673	54.58333366	17204.83	29713.76	24374.04	9.861111111	79.75	220529.6147	1202640.789	13.83290897	11.28449885	10.32289868	10.27796128	9.949074798	Coniferous forests
-115.2500006	54.58333366	17204.83	29713.76	24374.04	9.861111111	79.75	220529.6147	1202640.789	13.83290897	11.28449885	10.32289868	10.27796128	9.949074798	Coniferous forests
-115.0833339	54.58333366	17204.83	29713.76	24374.04	9.861111111	79.75	220529.6147	1202640.789	13.83290897	11.28449885	10.32289868	10.27796128	9.949074798	Coniferous forests
-129.2500005	54.416667	13328.69	4190.718	1447.578	6.5	40.5	61219.97305	327981.9781	16.49433618	10.96453892	10.62071578	9.497566806	7.513613184	Coniferous forests
-129.0833338	54.416667	13328.69	4190.718	1447.578	6.5	40.5	61219.97305	327981.9781	16.49433618	10.96453892	10.62071578	9.497566806	7.513613184	Coniferous forests
-128.9166671	54.416667	11288.68	4002.6	1289.407	4.807692308	71.11538462	142672.8818	901374	15.50238281	11.06839339	10.05796621	9.524549325	8.481470015	Coniferous forests
-128.7500005	54.416667	11288.68	4002.6	1289.407	4.807692308	71.11538462	142672.8818	901374	15.50238281	11.06839339	10.05796621	9.524549325	8.481470015	Coniferous forests
-128.5833338	54.416667	11288.68	4002.6	1289.407	4.807692308	71.11538462	142672.8818	901374	15.50238281	11.06839339	10.05796621	9.524549325	8.481470015	Coniferous forests
-128.4166671	54.416667	11288.68	4002.6	1289.407	4.807692308	71.11538462	142672.8818	901374	15.50238281	11.06839339	10.05796621	9.524549325	8.481470015	Coniferous forests
-128.2500005	54.416667	11288.68	4002.6	1289.407	4.807692308	71.11538462	142672.8818	901374	15.50238281	11.06839339	10.05796621	9.524549325	8.481470015	Coniferous forests
-128.0833338	54.416667	11288.68	4002.6	1289.407	4.807692308	71.11538462	142672.8818	901374	15.50238281	11.06839339	10.05796621	9.524549325	8.481470015	Coniferous forests
-127.9166671	54.416667	11253.98	3595.064	1108.157	4.571428571	81.37142857	108944.1582	1062624.846	15.24877795	10.32244349	9.442060603	8.858665678	7.742746022	Coniferous forests
-127.7500005	54.416667	11253.98	3595.064	1108.157	4.571428571	81.37142857	108944.1582	1062624.846	15.24877795	10.32244349	9.442060603	8.858665678	7.742746022	Coniferous forests
-127.5833338	54.416667	11253.98	3595.064	1108.157	4.571428571	81.37142857	108944.1582	1062624.846	15.24877795	10.32244349	9.442060603	8.858665678	7.742746022	Coniferous forests
-127.4166672	54.416667	11253.98	3595.064	1108.157	4.571428571	81.37142857	108944.1582	1062624.846	15.24877795	10.32244349	9.442060603	8.858665678	7.742746022	Coniferous forests
-127.2500005	54.416667	11253.98	3595.064	1108.157	4.571428571	81.37142857	108944.1582	1062624.846	15.24877795	10.32244349	9.442060603	8.858665678	7.742746022	Coniferous forests
-127.0833338	54.416667	11253.98	3595.064	1108.157	4.571428571	81.37142857	108944.1582	1062624.846	15.24877795	10.32244349	9.442060603	8.858665678	7.742746022	Coniferous forests
-126.9166672	54.416667	7522.417	3983.407	1826.797	6.527777778	82.33333333	142413.2882	1541248.813	13.57481898	10.78281805	9.673764891	9.362819208	9.054656479	Coniferous forests
-126.7500005	54.416667	7522.417	3983.407	1826.797	6.527777778	82.33333333	142413.2882	1541248.813	13.57481898	10.78281805	9.673764891	9.362819208	9.054656479	Coniferous forests
-126.5833338	54.416667	7522.417	3983.407	1826.797	6.527777778	82.33333333	142413.2882	1541248.813	13.57481898	10.78281805	9.673764891	9.362819208	9.054656479	Coniferous forests
-126.4166672	54.416667	7522.417	3983.407	1826.797	6.527777778	82.33333333	142413.2882	1541248.813	13.57481898	10.78281805	9.673764891	9.362819208	9.054656479	Coniferous forests
-126.2500005	54.416667	7522.417	3983.407	1826.797	6.527777778	82.33333333	142413.2882	1541248.813	13.57481898	10.78281805	9.673764891	9.362819208	9.054656479	Coniferous forests
-126.0833338	54.416667	7522.417	3983.407	1826.797	6.527777778	82.33333333	142413.2882	1541248.813	13.57481898	10.78281805	9.673764891	9.362819208	9.054656479	Coniferous forests
-125.9166672	54.416667	7971.801	4512.913	2260.424	5.416666667	80.02777778	439660.7319	3000035.242	14.01681248	11.07727604	9.947903792	9.755547153	9.418261475	Coniferous forests
-125.7500005	54.416667	7971.801	4512.913	2260.424	5.416666667	80.02777778	439660.7319	3000035.242	14.01681248	11.07727604	9.947903792	9.755547153	9.418261475	Coniferous forests
-125.5833338	54.416667	7971.801	4512.913	2260.424	5.416666667	80.02777778	439660.7319	3000035.242	14.01681248	11.07727604	9.947903792	9.755547153	9.418261475	Coniferous forests
-125.4166672	54.416667	7971.801	4512.913	2260.424	5.416666667	80.02777778	439660.7319	3000035.242	14.01681248	11.07727604	9.947903792	9.755547153	9.418261475	Coniferous forests
-125.2500005	54.416667	7971.801	4512.913	2260.424	5.416666667	80.02777778	439660.7319	3000035.242	14.01681248	11.07727604	9.947903792	9.755547153	9.418261475	Coniferous forests
-125.0833338	54.416667	7971.801	4512.913	2260.424	5.416666667	80.02777778	439660.7319	3000035.242	14.01681248	11.07727604	9.947903792	9.755547153	9.418261475	Coniferous forests
-123.9166672	54.416667	9793.692	8371.504	5525.202	10.13888889	78.05555556	93945.23047	642867.3887	14.04577878	10.99230965	10.12671047	9.796546684	9.139172143	Coniferous forests
-123.7500005	54.416667	9793.692	8371.504	5525.202	10.13888889	78.05555556	93945.23047	642867.3887	14.04577878	10.99230965	10.12671047	9.796546684	9.139172143	Coniferous forests
-123.5833339	54.416667	9793.692	8371.504	5525.202	10.13888889	78.05555556	93945.23047	642867.3887	14.04577878	10.99230965	10.12671047	9.796546684	9.139172143	Coniferous forests
-123.4166672	54.416667	9793.692	8371.504	5525.202	10.13888889	78.05555556	93945.23047	642867.3887	14.04577878	10.99230965	10.12671047	9.796546684	9.139172143	Coniferous forests
-123.2500005	54.416667	9793.692	8371.504	5525.202	10.13888889	78.05555556	93945.23047	642867.3887	14.04577878	10.99230965	10.12671047	9.796546684	9.139172143	Coniferous forests
-123.0833339	54.416667	9793.692	8371.504	5525.202	10.13888889	78.05555556	93945.23047	642867.3887	14.04577878	10.99230965	10.12671047	9.796546684	9.139172143	Coniferous forests
-122.9166672	54.416667	15326.73	18882.27	14505.01	6.805555556	82.63888889	118165.9075	1176154.512	15.1051778	12.052695	11.53221606	10.85795336	9.366994076	Coniferous forests
-122.7500005	54.416667	15326.73	18882.27	14505.01	6.805555556	82.63888889	118165.9075	1176154.512	15.1051778	12.052695	11.53221606	10.85795336	9.366994076	Coniferous forests
-122.5833339	54.416667	15326.73	18882.27	14505.01	6.805555556	82.63888889	118165.9075	1176154.512	15.1051778	12.052695	11.53221606	10.85795336	9.366994076	Coniferous forests
-122.4166672	54.416667	15326.73	18882.27	14505.01	6.805555556	82.63888889	118165.9075	1176154.512	15.1051778	12.052695	11.53221606	10.85795336	9.366994076	Coniferous forests
-122.2500005	54.416667	15326.73	18882.27	14505.01	6.805555556	82.63888889	118165.9075	1176154.512	15.1051778	12.052695	11.53221606	10.85795336	9.366994076	Coniferous forests
-122.0833339	54.416667	15326.73	18882.27	14505.01	6.805555556	82.63888889	118165.9075	1176154.512	15.1051778	12.052695	11.53221606	10.85795336	9.366994076	Coniferous forests
-121.9166672	54.416667	11584.9	8905.23	7059.256	7.5	78.33333333	194199.6489	1412518.238	13.65186538	8.079999818	7.62179927	7.40377805	6.595402559	Coniferous forests
-121.7500005	54.416667	11584.9	8905.23	7059.256	7.5	78.33333333	194199.6489	1412518.238	13.65186538	8.079999818	7.62179927	7.40377805	6.595402559	Coniferous forests
-121.5833339	54.416667	11584.9	8905.23	7059.256	7.5	78.33333333	194199.6489	1412518.238	13.65186538	8.079999818	7.62179927	7.40377805	6.595402559	Coniferous forests
-121.4166672	54.416667	11584.9	8905.23	7059.256	7.5	78.33333333	194199.6489	1412518.238	13.65186538	8.079999818	7.62179927	7.40377805	6.595402559	Coniferous forests
-121.2500005	54.416667	11584.9	8905.23	7059.256	7.5	78.33333333	194199.6489	1412518.238	13.65186538	8.079999818	7.62179927	7.40377805	6.595402559	Coniferous forests
-121.0833339	54.416667	11584.9	8905.23	7059.256	7.5	78.33333333	194199.6489	1412518.238	13.65186538	8.079999818	7.62179927	7.40377805	6.595402559	Coniferous forests
-120.9166672	54.416667	9634.94	5638.633	4461.39	7.083333333	71.25	244980.4753	1960613.023	13.34024183	7.13102648	6.560218917	6.512318995	5.95420101	Coniferous forests
-120.7500005	54.416667	9634.94	5638.633	4461.39	7.083333333	71.25	244980.4753	1960613.023	13.34024183	7.13102648	6.560218917	6.512318995	5.95420101	Coniferous forests
-120.5833339	54.416667	9634.94	5638.633	4461.39	7.083333333	71.25	244980.4753	1960613.023	13.34024183	7.13102648	6.560218917	6.512318995	5.95420101	Coniferous forests
-120.4166672	54.416667	9634.94	5638.633	4461.39	7.083333333	71.25	244980.4753	1960613.023	13.34024183	7.13102648	6.560218917	6.512318995	5.95420101	Coniferous forests
-120.2500006	54.416667	9634.94	5638.633	4461.39	7.083333333	71.25	244980.4753	1960613.023	13.34024183	7.13102648	6.560218917	6.512318995	5.95420101	Coniferous forests
-120.0833339	54.416667	9634.94	5638.633	4461.39	7.083333333	71.25	244980.4753	1960613.023	13.34024183	7.13102648	6.560218917	6.512318995	5.95420101	Coniferous forests
-119.9166672	54.416667	13837.08	18812.37	15545.75	6.666666667	82.77777778	218908.4419	2621925.359	13.65203126	9.838353674	9.158863412	9.082960235	8.496249808	Coniferous forests
-119.7500006	54.416667	13837.08	18812.37	15545.75	6.666666667	82.77777778	218908.4419	2621925.359	13.65203126	9.838353674	9.158863412	9.082960235	8.496249808	Coniferous forests
-119.5833339	54.416667	13837.08	18812.37	15545.75	6.666666667	82.77777778	218908.4419	2621925.359	13.65203126	9.838353674	9.158863412	9.082960235	8.496249808	Coniferous forests
-119.4166672	54.416667	13837.08	18812.37	15545.75	6.666666667	82.77777778	218908.4419	2621925.359	13.65203126	9.838353674	9.158863412	9.082960235	8.496249808	Coniferous forests
-119.2500006	54.416667	13837.08	18812.37	15545.75	6.666666667	82.77777778	218908.4419	2621925.359	13.65203126	9.838353674	9.158863412	9.082960235	8.496249808	Coniferous forests
-119.0833339	54.416667	13837.08	18812.37	15545.75	6.666666667	82.77777778	218908.4419	2621925.359	13.65203126	9.838353674	9.158863412	9.082960235	8.496249808	Coniferous forests
-118.9166672	54.416667	17539.22	30271.79	24908.2	5.138888889	84.86111111	221689.0361	2150244.508	13.68112532	11.09755553	10.29003297	10.17593488	9.470882482	Coniferous forests
-118.7500006	54.416667	17539.22	30271.79	24908.2	5.138888889	84.86111111	221689.0361	2150244.508	13.68112532	11.09755553	10.29003297	10.17593488	9.470882482	Coniferous forests
-118.5833339	54.416667	17539.22	30271.79	24908.2	5.138888889	84.86111111	221689.0361	2150244.508	13.68112532	11.09755553	10.29003297	10.17593488	9.470882482	Coniferous forests
-118.4166672	54.416667	17539.22	30271.79	24908.2	5.138888889	84.86111111	221689.0361	2150244.508	13.68112532	11.09755553	10.29003297	10.17593488	9.470882482	Coniferous forests
-118.2500006	54.416667	17539.22	30271.79	24908.2	5.138888889	84.86111111	221689.0361	2150244.508	13.68112532	11.09755553	10.29003297	10.17593488	9.470882482	Coniferous forests
-118.0833339	54.416667	17539.22	30271.79	24908.2	5.138888889	84.86111111	221689.0361	2150244.508	13.68112532	11.09755553	10.29003297	10.17593488	9.470882482	Coniferous forests
-117.9166672	54.416667	14995.4	24628.62	19961.93	15.13888889	73.77777778	182107.3118	2101474.867	13.46531182	10.86211875	9.907667544	9.884796129	9.460676829	Coniferous forests
-117.7500006	54.416667	14995.4	24628.62	19961.93	15.13888889	73.77777778	182107.3118	2101474.867	13.46531182	10.86211875	9.907667544	9.884796129	9.460676829	Coniferous forests
-117.5833339	54.416667	14995.4	24628.62	19961.93	15.13888889	73.77777778	182107.3118	2101474.867	13.46531182	10.86211875	9.907667544	9.884796129	9.460676829	Coniferous forests
-117.4166672	54.416667	14995.4	24628.62	19961.93	15.13888889	73.77777778	182107.3118	2101474.867	13.46531182	10.86211875	9.907667544	9.884796129	9.460676829	Coniferous forests
-117.2500006	54.416667	14995.4	24628.62	19961.93	15.13888889	73.77777778	182107.3118	2101474.867	13.46531182	10.86211875	9.907667544	9.884796129	9.460676829	Coniferous forests
-117.0833339	54.416667	14995.4	24628.62	19961.93	15.13888889	73.77777778	182107.3118	2101474.867	13.46531182	10.86211875	9.907667544	9.884796129	9.460676829	Coniferous forests
-116.9166673	54.416667	15101.34	24815.5	20048.3	6.416666667	83.69444444	103565.5956	1198551.555	13.40833929	10.84885573	9.848855654	9.848855654	9.494833297	Coniferous forests
-116.4166673	54.416667	15101.34	24815.5	20048.3	6.416666667	83.69444444	103565.5956	1198551.555	13.40833929	10.84885573	9.848855654	9.848855654	9.494833297	Coniferous forests
-116.2500006	54.416667	15101.34	24815.5	20048.3	6.416666667	83.69444444	103565.5956	1198551.555	13.40833929	10.84885573	9.848855654	9.848855654	9.494833297	Coniferous forests
-116.0833339	54.416667	15101.34	24815.5	20048.3	6.416666667	83.69444444	103565.5956	1198551.555	13.40833929	10.84885573	9.848855654	9.848855654	9.494833297	Coniferous forests
-115.9166673	54.416667	17204.83	29713.76	24374.04	9.861111111	79.75	220529.6147	1202640.789	13.83290897	11.28449885	10.32289868	10.27796128	9.949074798	Coniferous forests
-115.7500006	54.416667	17204.83	29713.76	24374.04	9.861111111	79.75	220529.6147	1202640.789	13.83290897	11.28449885	10.32289868	10.27796128	9.949074798	Coniferous forests
-115.5833339	54.416667	17204.83	29713.76	24374.04	9.861111111	79.75	220529.6147	1202640.789	13.83290897	11.28449885	10.32289868	10.27796128	9.949074798	Coniferous forests
-115.4166673	54.416667	17204.83	29713.76	24374.04	9.861111111	79.75	220529.6147	1202640.789	13.83290897	11.28449885	10.32289868	10.27796128	9.949074798	Coniferous forests
-115.2500006	54.416667	17204.83	29713.76	24374.04	9.861111111	79.75	220529.6147	1202640.789	13.83290897	11.28449885	10.32289868	10.27796128	9.949074798	Coniferous forests
-128.2500005	54.25000033	11288.68	4002.6	1289.407	4.807692308	71.11538462	142672.8818	901374	15.50238281	11.06839339	10.05796621	9.524549325	8.481470015	Coniferous forests
-128.0833338	54.25000033	11288.68	4002.6	1289.407	4.807692308	71.11538462	142672.8818	901374	15.50238281	11.06839339	10.05796621	9.524549325	8.481470015	Coniferous forests
-127.9166671	54.25000033	11253.98	3595.064	1108.157	4.571428571	81.37142857	108944.1582	1062624.846	15.24877795	10.32244349	9.442060603	8.858665678	7.742746022	Coniferous forests
-127.7500005	54.25000033	11253.98	3595.064	1108.157	4.571428571	81.37142857	108944.1582	1062624.846	15.24877795	10.32244349	9.442060603	8.858665678	7.742746022	Coniferous forests
-127.5833338	54.25000033	11253.98	3595.064	1108.157	4.571428571	81.37142857	108944.1582	1062624.846	15.24877795	10.32244349	9.442060603	8.858665678	7.742746022	Coniferous forests
-127.4166672	54.25000033	11253.98	3595.064	1108.157	4.571428571	81.37142857	108944.1582	1062624.846	15.24877795	10.32244349	9.442060603	8.858665678	7.742746022	Coniferous forests
-127.2500005	54.25000033	11253.98	3595.064	1108.157	4.571428571	81.37142857	108944.1582	1062624.846	15.24877795	10.32244349	9.442060603	8.858665678	7.742746022	Coniferous forests
-127.0833338	54.25000033	11253.98	3595.064	1108.157	4.571428571	81.37142857	108944.1582	1062624.846	15.24877795	10.32244349	9.442060603	8.858665678	7.742746022	Coniferous forests
-126.9166672	54.25000033	7522.417	3983.407	1826.797	6.527777778	82.33333333	142413.2882	1541248.813	13.57481898	10.78281805	9.673764891	9.362819208	9.054656479	Coniferous forests
-126.7500005	54.25000033	7522.417	3983.407	1826.797	6.527777778	82.33333333	142413.2882	1541248.813	13.57481898	10.78281805	9.673764891	9.362819208	9.054656479	Coniferous forests
-126.5833338	54.25000033	7522.417	3983.407	1826.797	6.527777778	82.33333333	142413.2882	1541248.813	13.57481898	10.78281805	9.673764891	9.362819208	9.054656479	Coniferous forests
-126.4166672	54.25000033	7522.417	3983.407	1826.797	6.527777778	82.33333333	142413.2882	1541248.813	13.57481898	10.78281805	9.673764891	9.362819208	9.054656479	Coniferous forests
-126.2500005	54.25000033	7522.417	3983.407	1826.797	6.527777778	82.33333333	142413.2882	1541248.813	13.57481898	10.78281805	9.673764891	9.362819208	9.054656479	Coniferous forests
-126.0833338	54.25000033	7522.417	3983.407	1826.797	6.527777778	82.33333333	142413.2882	1541248.813	13.57481898	10.78281805	9.673764891	9.362819208	9.054656479	Coniferous forests
-125.9166672	54.25000033	7971.801	4512.913	2260.424	5.416666667	80.02777778	439660.7319	3000035.242	14.01681248	11.07727604	9.947903792	9.755547153	9.418261475	Coniferous forests
-125.7500005	54.25000033	7971.801	4512.913	2260.424	5.416666667	80.02777778	439660.7319	3000035.242	14.01681248	11.07727604	9.947903792	9.755547153	9.418261475	Coniferous forests
-125.5833338	54.25000033	7971.801	4512.913	2260.424	5.416666667	80.02777778	439660.7319	3000035.242	14.01681248	11.07727604	9.947903792	9.755547153	9.418261475	Coniferous forests
-125.4166672	54.25000033	7971.801	4512.913	2260.424	5.416666667	80.02777778	439660.7319	3000035.242	14.01681248	11.07727604	9.947903792	9.755547153	9.418261475	Coniferous forests
-125.2500005	54.25000033	7971.801	4512.913	2260.424	5.416666667	80.02777778	439660.7319	3000035.242	14.01681248	11.07727604	9.947903792	9.755547153	9.418261475	Coniferous forests
-125.0833338	54.25000033	7971.801	4512.913	2260.424	5.416666667	80.02777778	439660.7319	3000035.242	14.01681248	11.07727604	9.947903792	9.755547153	9.418261475	Coniferous forests
-123.9166672	54.25000033	9793.692	8371.504	5525.202	10.13888889	78.05555556	93945.23047	642867.3887	14.04577878	10.99230965	10.12671047	9.796546684	9.139172143	Coniferous forests
-123.7500005	54.25000033	9793.692	8371.504	5525.202	10.13888889	78.05555556	93945.23047	642867.3887	14.04577878	10.99230965	10.12671047	9.796546684	9.139172143	Coniferous forests
-123.5833339	54.25000033	9793.692	8371.504	5525.202	10.13888889	78.05555556	93945.23047	642867.3887	14.04577878	10.99230965	10.12671047	9.796546684	9.139172143	Coniferous forests
-123.4166672	54.25000033	9793.692	8371.504	5525.202	10.13888889	78.05555556	93945.23047	642867.3887	14.04577878	10.99230965	10.12671047	9.796546684	9.139172143	Coniferous forests
-123.2500005	54.25000033	9793.692	8371.504	5525.202	10.13888889	78.05555556	93945.23047	642867.3887	14.04577878	10.99230965	10.12671047	9.796546684	9.139172143	Coniferous forests
-123.0833339	54.25000033	9793.692	8371.504	5525.202	10.13888889	78.05555556	93945.23047	642867.3887	14.04577878	10.99230965	10.12671047	9.796546684	9.139172143	Coniferous forests
-122.9166672	54.25000033	15326.73	18882.27	14505.01	6.805555556	82.63888889	118165.9075	1176154.512	15.1051778	12.052695	11.53221606	10.85795336	9.366994076	Coniferous forests
-122.7500005	54.25000033	15326.73	18882.27	14505.01	6.805555556	82.63888889	118165.9075	1176154.512	15.1051778	12.052695	11.53221606	10.85795336	9.366994076	Coniferous forests
-122.5833339	54.25000033	15326.73	18882.27	14505.01	6.805555556	82.63888889	118165.9075	1176154.512	15.1051778	12.052695	11.53221606	10.85795336	9.366994076	Coniferous forests
-122.4166672	54.25000033	15326.73	18882.27	14505.01	6.805555556	82.63888889	118165.9075	1176154.512	15.1051778	12.052695	11.53221606	10.85795336	9.366994076	Coniferous forests
-122.2500005	54.25000033	15326.73	18882.27	14505.01	6.805555556	82.63888889	118165.9075	1176154.512	15.1051778	12.052695	11.53221606	10.85795336	9.366994076	Coniferous forests
-122.0833339	54.25000033	15326.73	18882.27	14505.01	6.805555556	82.63888889	118165.9075	1176154.512	15.1051778	12.052695	11.53221606	10.85795336	9.366994076	Coniferous forests
-121.9166672	54.25000033	11584.9	8905.23	7059.256	7.5	78.33333333	194199.6489	1412518.238	13.65186538	8.079999818	7.62179927	7.40377805	6.595402559	Coniferous forests
-121.7500005	54.25000033	11584.9	8905.23	7059.256	7.5	78.33333333	194199.6489	1412518.238	13.65186538	8.079999818	7.62179927	7.40377805	6.595402559	Coniferous forests
-121.5833339	54.25000033	11584.9	8905.23	7059.256	7.5	78.33333333	194199.6489	1412518.238	13.65186538	8.079999818	7.62179927	7.40377805	6.595402559	Coniferous forests
-121.4166672	54.25000033	11584.9	8905.23	7059.256	7.5	78.33333333	194199.6489	1412518.238	13.65186538	8.079999818	7.62179927	7.40377805	6.595402559	Coniferous forests
-121.2500005	54.25000033	11584.9	8905.23	7059.256	7.5	78.33333333	194199.6489	1412518.238	13.65186538	8.079999818	7.62179927	7.40377805	6.595402559	Coniferous forests
-121.0833339	54.25000033	11584.9	8905.23	7059.256	7.5	78.33333333	194199.6489	1412518.238	13.65186538	8.079999818	7.62179927	7.40377805	6.595402559	Coniferous forests
-120.9166672	54.25000033	9634.94	5638.633	4461.39	7.083333333	71.25	244980.4753	1960613.023	13.34024183	7.13102648	6.560218917	6.512318995	5.95420101	Coniferous forests
-120.7500005	54.25000033	9634.94	5638.633	4461.39	7.083333333	71.25	244980.4753	1960613.023	13.34024183	7.13102648	6.560218917	6.512318995	5.95420101	Coniferous forests
-120.5833339	54.25000033	9634.94	5638.633	4461.39	7.083333333	71.25	244980.4753	1960613.023	13.34024183	7.13102648	6.560218917	6.512318995	5.95420101	Coniferous forests
-120.4166672	54.25000033	9634.94	5638.633	4461.39	7.083333333	71.25	244980.4753	1960613.023	13.34024183	7.13102648	6.560218917	6.512318995	5.95420101	Coniferous forests
-120.2500006	54.25000033	9634.94	5638.633	4461.39	7.083333333	71.25	244980.4753	1960613.023	13.34024183	7.13102648	6.560218917	6.512318995	5.95420101	Coniferous forests
-120.0833339	54.25000033	9634.94	5638.633	4461.39	7.083333333	71.25	244980.4753	1960613.023	13.34024183	7.13102648	6.560218917	6.512318995	5.95420101	Coniferous forests
-119.9166672	54.25000033	13837.08	18812.37	15545.75	6.666666667	82.77777778	218908.4419	2621925.359	13.65203126	9.838353674	9.158863412	9.082960235	8.496249808	Coniferous forests
-119.7500006	54.25000033	13837.08	18812.37	15545.75	6.666666667	82.77777778	218908.4419	2621925.359	13.65203126	9.838353674	9.158863412	9.082960235	8.496249808	Coniferous forests
-119.5833339	54.25000033	13837.08	18812.37	15545.75	6.666666667	82.77777778	218908.4419	2621925.359	13.65203126	9.838353674	9.158863412	9.082960235	8.496249808	Coniferous forests
-119.4166672	54.25000033	13837.08	18812.37	15545.75	6.666666667	82.77777778	218908.4419	2621925.359	13.65203126	9.838353674	9.158863412	9.082960235	8.496249808	Coniferous forests
-119.2500006	54.25000033	13837.08	18812.37	15545.75	6.666666667	82.77777778	218908.4419	2621925.359	13.65203126	9.838353674	9.158863412	9.082960235	8.496249808	Coniferous forests
-119.0833339	54.25000033	13837.08	18812.37	15545.75	6.666666667	82.77777778	218908.4419	2621925.359	13.65203126	9.838353674	9.158863412	9.082960235	8.496249808	Coniferous forests
-118.9166672	54.25000033	17539.22	30271.79	24908.2	5.138888889	84.86111111	221689.0361	2150244.508	13.68112532	11.09755553	10.29003297	10.17593488	9.470882482	Coniferous forests
-118.7500006	54.25000033	17539.22	30271.79	24908.2	5.138888889	84.86111111	221689.0361	2150244.508	13.68112532	11.09755553	10.29003297	10.17593488	9.470882482	Coniferous forests
-118.5833339	54.25000033	17539.22	30271.79	24908.2	5.138888889	84.86111111	221689.0361	2150244.508	13.68112532	11.09755553	10.29003297	10.17593488	9.470882482	Coniferous forests
-118.4166672	54.25000033	17539.22	30271.79	24908.2	5.138888889	84.86111111	221689.0361	2150244.508	13.68112532	11.09755553	10.29003297	10.17593488	9.470882482	Coniferous forests
-118.2500006	54.25000033	17539.22	30271.79	24908.2	5.138888889	84.86111111	221689.0361	2150244.508	13.68112532	11.09755553	10.29003297	10.17593488	9.470882482	Coniferous forests
-118.0833339	54.25000033	17539.22	30271.79	24908.2	5.138888889	84.86111111	221689.0361	2150244.508	13.68112532	11.09755553	10.29003297	10.17593488	9.470882482	Coniferous forests
-117.9166672	54.25000033	14995.4	24628.62	19961.93	15.13888889	73.77777778	182107.3118	2101474.867	13.46531182	10.86211875	9.907667544	9.884796129	9.460676829	Coniferous forests
-117.7500006	54.25000033	14995.4	24628.62	19961.93	15.13888889	73.77777778	182107.3118	2101474.867	13.46531182	10.86211875	9.907667544	9.884796129	9.460676829	Coniferous forests
-117.5833339	54.25000033	14995.4	24628.62	19961.93	15.13888889	73.77777778	182107.3118	2101474.867	13.46531182	10.86211875	9.907667544	9.884796129	9.460676829	Coniferous forests
-117.4166672	54.25000033	14995.4	24628.62	19961.93	15.13888889	73.77777778	182107.3118	2101474.867	13.46531182	10.86211875	9.907667544	9.884796129	9.460676829	Coniferous forests
-117.2500006	54.25000033	14995.4	24628.62	19961.93	15.13888889	73.77777778	182107.3118	2101474.867	13.46531182	10.86211875	9.907667544	9.884796129	9.460676829	Coniferous forests
-117.0833339	54.25000033	14995.4	24628.62	19961.93	15.13888889	73.77777778	182107.3118	2101474.867	13.46531182	10.86211875	9.907667544	9.884796129	9.460676829	Coniferous forests
-116.9166673	54.25000033	15101.34	24815.5	20048.3	6.416666667	83.69444444	103565.5956	1198551.555	13.40833929	10.84885573	9.848855654	9.848855654	9.494833297	Coniferous forests
-116.7500006	54.25000033	15101.34	24815.5	20048.3	6.416666667	83.69444444	103565.5956	1198551.555	13.40833929	10.84885573	9.848855654	9.848855654	9.494833297	Coniferous forests
-116.5833339	54.25000033	15101.34	24815.5	20048.3	6.416666667	83.69444444	103565.5956	1198551.555	13.40833929	10.84885573	9.848855654	9.848855654	9.494833297	Coniferous forests
-116.4166673	54.25000033	15101.34	24815.5	20048.3	6.416666667	83.69444444	103565.5956	1198551.555	13.40833929	10.84885573	9.848855654	9.848855654	9.494833297	Coniferous forests
-115.9166673	54.25000033	17204.83	29713.76	24374.04	9.861111111	79.75	220529.6147	1202640.789	13.83290897	11.28449885	10.32289868	10.27796128	9.949074798	Coniferous forests
-115.7500006	54.25000033	17204.83	29713.76	24374.04	9.861111111	79.75	220529.6147	1202640.789	13.83290897	11.28449885	10.32289868	10.27796128	9.949074798	Coniferous forests
-115.5833339	54.25000033	17204.83	29713.76	24374.04	9.861111111	79.75	220529.6147	1202640.789	13.83290897	11.28449885	10.32289868	10.27796128	9.949074798	Coniferous forests
-127.7500005	54.08333367	11253.98	3595.064	1108.157	4.571428571	81.37142857	108944.1582	1062624.846	15.24877795	10.32244349	9.442060603	8.858665678	7.742746022	Coniferous forests
-127.5833338	54.08333367	11253.98	3595.064	1108.157	4.571428571	81.37142857	108944.1582	1062624.846	15.24877795	10.32244349	9.442060603	8.858665678	7.742746022	Coniferous forests
-127.4166672	54.08333367	11253.98	3595.064	1108.157	4.571428571	81.37142857	108944.1582	1062624.846	15.24877795	10.32244349	9.442060603	8.858665678	7.742746022	Coniferous forests
-127.2500005	54.08333367	11253.98	3595.064	1108.157	4.571428571	81.37142857	108944.1582	1062624.846	15.24877795	10.32244349	9.442060603	8.858665678	7.742746022	Coniferous forests
-127.0833338	54.08333367	11253.98	3595.064	1108.157	4.571428571	81.37142857	108944.1582	1062624.846	15.24877795	10.32244349	9.442060603	8.858665678	7.742746022	Coniferous forests
-126.9166672	54.08333367	7522.417	3983.407	1826.797	6.527777778	82.33333333	142413.2882	1541248.813	13.57481898	10.78281805	9.673764891	9.362819208	9.054656479	Coniferous forests
-126.7500005	54.08333367	7522.417	3983.407	1826.797	6.527777778	82.33333333	142413.2882	1541248.813	13.57481898	10.78281805	9.673764891	9.362819208	9.054656479	Coniferous forests
-126.5833338	54.08333367	7522.417	3983.407	1826.797	6.527777778	82.33333333	142413.2882	1541248.813	13.57481898	10.78281805	9.673764891	9.362819208	9.054656479	Coniferous forests
-126.4166672	54.08333367	7522.417	3983.407	1826.797	6.527777778	82.33333333	142413.2882	1541248.813	13.57481898	10.78281805	9.673764891	9.362819208	9.054656479	Coniferous forests
-126.2500005	54.08333367	7522.417	3983.407	1826.797	6.527777778	82.33333333	142413.2882	1541248.813	13.57481898	10.78281805	9.673764891	9.362819208	9.054656479	Coniferous forests
-126.0833338	54.08333367	7522.417	3983.407	1826.797	6.527777778	82.33333333	142413.2882	1541248.813	13.57481898	10.78281805	9.673764891	9.362819208	9.054656479	Coniferous forests
-125.9166672	54.08333367	7971.801	4512.913	2260.424	5.416666667	80.02777778	439660.7319	3000035.242	14.01681248	11.07727604	9.947903792	9.755547153	9.418261475	Coniferous forests
-125.7500005	54.08333367	7971.801	4512.913	2260.424	5.416666667	80.02777778	439660.7319	3000035.242	14.01681248	11.07727604	9.947903792	9.755547153	9.418261475	Coniferous forests
-125.5833338	54.08333367	7971.801	4512.913	2260.424	5.416666667	80.02777778	439660.7319	3000035.242	14.01681248	11.07727604	9.947903792	9.755547153	9.418261475	Coniferous forests
-125.4166672	54.08333367	7971.801	4512.913	2260.424	5.416666667	80.02777778	439660.7319	3000035.242	14.01681248	11.07727604	9.947903792	9.755547153	9.418261475	Coniferous forests
-125.2500005	54.08333367	7971.801	4512.913	2260.424	5.416666667	80.02777778	439660.7319	3000035.242	14.01681248	11.07727604	9.947903792	9.755547153	9.418261475	Coniferous forests
-125.0833338	54.08333367	7971.801	4512.913	2260.424	5.416666667	80.02777778	439660.7319	3000035.242	14.01681248	11.07727604	9.947903792	9.755547153	9.418261475	Coniferous forests
-123.9166672	54.08333367	9793.692	8371.504	5525.202	10.13888889	78.05555556	93945.23047	642867.3887	14.04577878	10.99230965	10.12671047	9.796546684	9.139172143	Coniferous forests
-123.7500005	54.08333367	9793.692	8371.504	5525.202	10.13888889	78.05555556	93945.23047	642867.3887	14.04577878	10.99230965	10.12671047	9.796546684	9.139172143	Coniferous forests
-123.5833339	54.08333367	9793.692	8371.504	5525.202	10.13888889	78.05555556	93945.23047	642867.3887	14.04577878	10.99230965	10.12671047	9.796546684	9.139172143	Coniferous forests
-123.4166672	54.08333367	9793.692	8371.504	5525.202	10.13888889	78.05555556	93945.23047	642867.3887	14.04577878	10.99230965	10.12671047	9.796546684	9.139172143	Coniferous forests
-123.2500005	54.08333367	9793.692	8371.504	5525.202	10.13888889	78.05555556	93945.23047	642867.3887	14.04577878	10.99230965	10.12671047	9.796546684	9.139172143	Coniferous forests
-123.0833339	54.08333367	9793.692	8371.504	5525.202	10.13888889	78.05555556	93945.23047	642867.3887	14.04577878	10.99230965	10.12671047	9.796546684	9.139172143	Coniferous forests
-122.9166672	54.08333367	15326.73	18882.27	14505.01	6.805555556	82.63888889	118165.9075	1176154.512	15.1051778	12.052695	11.53221606	10.85795336	9.366994076	Coniferous forests
-122.7500005	54.08333367	15326.73	18882.27	14505.01	6.805555556	82.63888889	118165.9075	1176154.512	15.1051778	12.052695	11.53221606	10.85795336	9.366994076	Coniferous forests
-122.5833339	54.08333367	15326.73	18882.27	14505.01	6.805555556	82.63888889	118165.9075	1176154.512	15.1051778	12.052695	11.53221606	10.85795336	9.366994076	Coniferous forests
-122.4166672	54.08333367	15326.73	18882.27	14505.01	6.805555556	82.63888889	118165.9075	1176154.512	15.1051778	12.052695	11.53221606	10.85795336	9.366994076	Coniferous forests
-122.2500005	54.08333367	15326.73	18882.27	14505.01	6.805555556	82.63888889	118165.9075	1176154.512	15.1051778	12.052695	11.53221606	10.85795336	9.366994076	Coniferous forests
-122.0833339	54.08333367	15326.73	18882.27	14505.01	6.805555556	82.63888889	118165.9075	1176154.512	15.1051778	12.052695	11.53221606	10.85795336	9.366994076	Coniferous forests
-121.9166672	54.08333367	11584.9	8905.23	7059.256	7.5	78.33333333	194199.6489	1412518.238	13.65186538	8.079999818	7.62179927	7.40377805	6.595402559	Coniferous forests
-121.7500005	54.08333367	11584.9	8905.23	7059.256	7.5	78.33333333	194199.6489	1412518.238	13.65186538	8.079999818	7.62179927	7.40377805	6.595402559	Coniferous forests
-121.5833339	54.08333367	11584.9	8905.23	7059.256	7.5	78.33333333	194199.6489	1412518.238	13.65186538	8.079999818	7.62179927	7.40377805	6.595402559	Coniferous forests
-121.4166672	54.08333367	11584.9	8905.23	7059.256	7.5	78.33333333	194199.6489	1412518.238	13.65186538	8.079999818	7.62179927	7.40377805	6.595402559	Coniferous forests
-121.2500005	54.08333367	11584.9	8905.23	7059.256	7.5	78.33333333	194199.6489	1412518.238	13.65186538	8.079999818	7.62179927	7.40377805	6.595402559	Coniferous forests
-121.0833339	54.08333367	11584.9	8905.23	7059.256	7.5	78.33333333	194199.6489	1412518.238	13.65186538	8.079999818	7.62179927	7.40377805	6.595402559	Coniferous forests
-120.9166672	54.08333367	9634.94	5638.633	4461.39	7.083333333	71.25	244980.4753	1960613.023	13.34024183	7.13102648	6.560218917	6.512318995	5.95420101	Coniferous forests
-120.7500005	54.08333367	9634.94	5638.633	4461.39	7.083333333	71.25	244980.4753	1960613.023	13.34024183	7.13102648	6.560218917	6.512318995	5.95420101	Coniferous forests
-120.5833339	54.08333367	9634.94	5638.633	4461.39	7.083333333	71.25	244980.4753	1960613.023	13.34024183	7.13102648	6.560218917	6.512318995	5.95420101	Coniferous forests
-120.4166672	54.08333367	9634.94	5638.633	4461.39	7.083333333	71.25	244980.4753	1960613.023	13.34024183	7.13102648	6.560218917	6.512318995	5.95420101	Coniferous forests
-120.2500006	54.08333367	9634.94	5638.633	4461.39	7.083333333	71.25	244980.4753	1960613.023	13.34024183	7.13102648	6.560218917	6.512318995	5.95420101	Coniferous forests
-120.0833339	54.08333367	9634.94	5638.633	4461.39	7.083333333	71.25	244980.4753	1960613.023	13.34024183	7.13102648	6.560218917	6.512318995	5.95420101	Coniferous forests
-119.9166672	54.08333367	13837.08	18812.37	15545.75	6.666666667	82.77777778	218908.4419	2621925.359	13.65203126	9.838353674	9.158863412	9.082960235	8.496249808	Coniferous forests
-119.7500006	54.08333367	13837.08	18812.37	15545.75	6.666666667	82.77777778	218908.4419	2621925.359	13.65203126	9.838353674	9.158863412	9.082960235	8.496249808	Coniferous forests
-119.5833339	54.08333367	13837.08	18812.37	15545.75	6.666666667	82.77777778	218908.4419	2621925.359	13.65203126	9.838353674	9.158863412	9.082960235	8.496249808	Coniferous forests
-119.4166672	54.08333367	13837.08	18812.37	15545.75	6.666666667	82.77777778	218908.4419	2621925.359	13.65203126	9.838353674	9.158863412	9.082960235	8.496249808	Coniferous forests
-119.2500006	54.08333367	13837.08	18812.37	15545.75	6.666666667	82.77777778	218908.4419	2621925.359	13.65203126	9.838353674	9.158863412	9.082960235	8.496249808	Coniferous forests
-119.0833339	54.08333367	13837.08	18812.37	15545.75	6.666666667	82.77777778	218908.4419	2621925.359	13.65203126	9.838353674	9.158863412	9.082960235	8.496249808	Coniferous forests
-118.9166672	54.08333367	17539.22	30271.79	24908.2	5.138888889	84.86111111	221689.0361	2150244.508	13.68112532	11.09755553	10.29003297	10.17593488	9.470882482	Coniferous forests
-118.7500006	54.08333367	17539.22	30271.79	24908.2	5.138888889	84.86111111	221689.0361	2150244.508	13.68112532	11.09755553	10.29003297	10.17593488	9.470882482	Coniferous forests
-118.5833339	54.08333367	17539.22	30271.79	24908.2	5.138888889	84.86111111	221689.0361	2150244.508	13.68112532	11.09755553	10.29003297	10.17593488	9.470882482	Coniferous forests
-118.4166672	54.08333367	17539.22	30271.79	24908.2	5.138888889	84.86111111	221689.0361	2150244.508	13.68112532	11.09755553	10.29003297	10.17593488	9.470882482	Coniferous forests
-118.2500006	54.08333367	17539.22	30271.79	24908.2	5.138888889	84.86111111	221689.0361	2150244.508	13.68112532	11.09755553	10.29003297	10.17593488	9.470882482	Coniferous forests
-118.0833339	54.08333367	17539.22	30271.79	24908.2	5.138888889	84.86111111	221689.0361	2150244.508	13.68112532	11.09755553	10.29003297	10.17593488	9.470882482	Coniferous forests
-117.9166672	54.08333367	14995.4	24628.62	19961.93	15.13888889	73.77777778	182107.3118	2101474.867	13.46531182	10.86211875	9.907667544	9.884796129	9.460676829	Coniferous forests
-117.7500006	54.08333367	14995.4	24628.62	19961.93	15.13888889	73.77777778	182107.3118	2101474.867	13.46531182	10.86211875	9.907667544	9.884796129	9.460676829	Coniferous forests
-117.5833339	54.08333367	14995.4	24628.62	19961.93	15.13888889	73.77777778	182107.3118	2101474.867	13.46531182	10.86211875	9.907667544	9.884796129	9.460676829	Coniferous forests
-117.4166672	54.08333367	14995.4	24628.62	19961.93	15.13888889	73.77777778	182107.3118	2101474.867	13.46531182	10.86211875	9.907667544	9.884796129	9.460676829	Coniferous forests
-117.2500006	54.08333367	14995.4	24628.62	19961.93	15.13888889	73.77777778	182107.3118	2101474.867	13.46531182	10.86211875	9.907667544	9.884796129	9.460676829	Coniferous forests
-117.0833339	54.08333367	14995.4	24628.62	19961.93	15.13888889	73.77777778	182107.3118	2101474.867	13.46531182	10.86211875	9.907667544	9.884796129	9.460676829	Coniferous forests
-116.9166673	54.08333367	15101.34	24815.5	20048.3	6.416666667	83.69444444	103565.5956	1198551.555	13.40833929	10.84885573	9.848855654	9.848855654	9.494833297	Coniferous forests
-116.7500006	54.08333367	15101.34	24815.5	20048.3	6.416666667	83.69444444	103565.5956	1198551.555	13.40833929	10.84885573	9.848855654	9.848855654	9.494833297	Coniferous forests
-116.5833339	54.08333367	15101.34	24815.5	20048.3	6.416666667	83.69444444	103565.5956	1198551.555	13.40833929	10.84885573	9.848855654	9.848855654	9.494833297	Coniferous forests
-116.4166673	54.08333367	15101.34	24815.5	20048.3	6.416666667	83.69444444	103565.5956	1198551.555	13.40833929	10.84885573	9.848855654	9.848855654	9.494833297	Coniferous forests
-116.2500006	54.08333367	15101.34	24815.5	20048.3	6.416666667	83.69444444	103565.5956	1198551.555	13.40833929	10.84885573	9.848855654	9.848855654	9.494833297	Coniferous forests
-116.0833339	54.08333367	15101.34	24815.5	20048.3	6.416666667	83.69444444	103565.5956	1198551.555	13.40833929	10.84885573	9.848855654	9.848855654	9.494833297	Coniferous forests
-115.9166673	54.08333367	17204.83	29713.76	24374.04	9.861111111	79.75	220529.6147	1202640.789	13.83290897	11.28449885	10.32289868	10.27796128	9.949074798	Coniferous forests
-115.7500006	54.08333367	17204.83	29713.76	24374.04	9.861111111	79.75	220529.6147	1202640.789	13.83290897	11.28449885	10.32289868	10.27796128	9.949074798	Coniferous forests
-115.5833339	54.08333367	17204.83	29713.76	24374.04	9.861111111	79.75	220529.6147	1202640.789	13.83290897	11.28449885	10.32289868	10.27796128	9.949074798	Coniferous forests
-115.4166673	54.08333367	17204.83	29713.76	24374.04	9.861111111	79.75	220529.6147	1202640.789	13.83290897	11.28449885	10.32289868	10.27796128	9.949074798	Coniferous forests
-132.9166671	53.916667	18908.9	15380.55	12999.54	11.66666667	75.26666667	510103.5278	2932160.416	19.14322898	15.6206055	14.93669229	13.76721264	12.9370129	Coniferous forests
-132.7500004	53.916667	18908.9	15380.55	12999.54	11.66666667	75.26666667	510103.5278	2932160.416	19.14322898	15.6206055	14.93669229	13.76721264	12.9370129	Coniferous forests
-132.5833338	53.916667	18908.9	15380.55	12999.54	11.66666667	75.26666667	510103.5278	2932160.416	19.14322898	15.6206055	14.93669229	13.76721264	12.9370129	Coniferous forests
-132.4166671	53.916667	18908.9	15380.55	12999.54	11.66666667	75.26666667	510103.5278	2932160.416	19.14322898	15.6206055	14.93669229	13.76721264	12.9370129	Coniferous forests
-132.2500004	53.916667	18908.9	15380.55	12999.54	11.66666667	75.26666667	510103.5278	2932160.416	19.14322898	15.6206055	14.93669229	13.76721264	12.9370129	Coniferous forests
-132.0833338	53.916667	18908.9	15380.55	12999.54	11.66666667	75.26666667	510103.5278	2932160.416	19.14322898	15.6206055	14.93669229	13.76721264	12.9370129	Coniferous forests
-126.9166672	53.916667	10690.84	4412.78	1508.636	4.75	73.61111111	340999.7537	2825204.953	15.31468882	11.6837013	10.51378104	10.06590429	9.212028702	Coniferous forests
-126.7500005	53.916667	10690.84	4412.78	1508.636	4.75	73.61111111	340999.7537	2825204.953	15.31468882	11.6837013	10.51378104	10.06590429	9.212028702	Coniferous forests
-126.5833338	53.916667	10690.84	4412.78	1508.636	4.75	73.61111111	340999.7537	2825204.953	15.31468882	11.6837013	10.51378104	10.06590429	9.212028702	Coniferous forests
-126.4166672	53.916667	10690.84	4412.78	1508.636	4.75	73.61111111	340999.7537	2825204.953	15.31468882	11.6837013	10.51378104	10.06590429	9.212028702	Coniferous forests
-126.2500005	53.916667	10690.84	4412.78	1508.636	4.75	73.61111111	340999.7537	2825204.953	15.31468882	11.6837013	10.51378104	10.06590429	9.212028702	Coniferous forests
-126.0833338	53.916667	10690.84	4412.78	1508.636	4.75	73.61111111	340999.7537	2825204.953	15.31468882	11.6837013	10.51378104	10.06590429	9.212028702	Coniferous forests
-125.9166672	53.916667	7793.603	3967.351	1760.087	5.277777778	73.05555556	311242.7529	3171331.457	14.020712	11.09701676	9.941453669	9.740950558	9.41624909	Coniferous forests
-125.7500005	53.916667	7793.603	3967.351	1760.087	5.277777778	73.05555556	311242.7529	3171331.457	14.020712	11.09701676	9.941453669	9.740950558	9.41624909	Coniferous forests
-125.5833338	53.916667	7793.603	3967.351	1760.087	5.277777778	73.05555556	311242.7529	3171331.457	14.020712	11.09701676	9.941453669	9.740950558	9.41624909	Coniferous forests
-125.4166672	53.916667	7793.603	3967.351	1760.087	5.277777778	73.05555556	311242.7529	3171331.457	14.020712	11.09701676	9.941453669	9.740950558	9.41624909	Coniferous forests
-125.2500005	53.916667	7793.603	3967.351	1760.087	5.277777778	73.05555556	311242.7529	3171331.457	14.020712	11.09701676	9.941453669	9.740950558	9.41624909	Coniferous forests
-125.0833338	53.916667	7793.603	3967.351	1760.087	5.277777778	73.05555556	311242.7529	3171331.457	14.020712	11.09701676	9.941453669	9.740950558	9.41624909	Coniferous forests
-124.9166672	53.916667	8244.36	4384.49	2008.439	6.388888889	80.38888889	128817.6396	748158.9258	14.25146606	11.26330588	10.12543673	9.911274433	9.491210302	Coniferous forests
-124.7500005	53.916667	8244.36	4384.49	2008.439	6.388888889	80.38888889	128817.6396	748158.9258	14.25146606	11.26330588	10.12543673	9.911274433	9.491210302	Coniferous forests
-124.5833338	53.916667	8244.36	4384.49	2008.439	6.388888889	80.38888889	128817.6396	748158.9258	14.25146606	11.26330588	10.12543673	9.911274433	9.491210302	Coniferous forests
-124.4166672	53.916667	8244.36	4384.49	2008.439	6.388888889	80.38888889	128817.6396	748158.9258	14.25146606	11.26330588	10.12543673	9.911274433	9.491210302	Coniferous forests
-124.2500005	53.916667	8244.36	4384.49	2008.439	6.388888889	80.38888889	128817.6396	748158.9258	14.25146606	11.26330588	10.12543673	9.911274433	9.491210302	Coniferous forests
-124.0833339	53.916667	8244.36	4384.49	2008.439	6.388888889	80.38888889	128817.6396	748158.9258	14.25146606	11.26330588	10.12543673	9.911274433	9.491210302	Coniferous forests
-123.9166672	53.916667	10023.05	8219.309	5145.094	11.80555556	72.63888889	217249.2239	969166.3418	14.37069482	11.42756632	10.53201755	10.15087088	9.367780288	Coniferous forests
-123.7500005	53.916667	10023.05	8219.309	5145.094	11.80555556	72.63888889	217249.2239	969166.3418	14.37069482	11.42756632	10.53201755	10.15087088	9.367780288	Coniferous forests
-123.5833339	53.916667	10023.05	8219.309	5145.094	11.80555556	72.63888889	217249.2239	969166.3418	14.37069482	11.42756632	10.53201755	10.15087088	9.367780288	Coniferous forests
-123.4166672	53.916667	10023.05	8219.309	5145.094	11.80555556	72.63888889	217249.2239	969166.3418	14.37069482	11.42756632	10.53201755	10.15087088	9.367780288	Coniferous forests
-123.2500005	53.916667	10023.05	8219.309	5145.094	11.80555556	72.63888889	217249.2239	969166.3418	14.37069482	11.42756632	10.53201755	10.15087088	9.367780288	Coniferous forests
-123.0833339	53.916667	10023.05	8219.309	5145.094	11.80555556	72.63888889	217249.2239	969166.3418	14.37069482	11.42756632	10.53201755	10.15087088	9.367780288	Coniferous forests
-122.9166672	53.916667	13418.89	15939.62	12303.92	8.055555556	77.77777778	285327.8774	2292071.797	14.0822756	10.62493311	10.24482187	9.784270022	8.659548918	Coniferous forests
-122.7500005	53.916667	13418.89	15939.62	12303.92	8.055555556	77.77777778	285327.8774	2292071.797	14.0822756	10.62493311	10.24482187	9.784270022	8.659548918	Coniferous forests
-122.5833339	53.916667	13418.89	15939.62	12303.92	8.055555556	77.77777778	285327.8774	2292071.797	14.0822756	10.62493311	10.24482187	9.784270022	8.659548918	Coniferous forests
-122.4166672	53.916667	13418.89	15939.62	12303.92	8.055555556	77.77777778	285327.8774	2292071.797	14.0822756	10.62493311	10.24482187	9.784270022	8.659548918	Coniferous forests
-122.2500005	53.916667	13418.89	15939.62	12303.92	8.055555556	77.77777778	285327.8774	2292071.797	14.0822756	10.62493311	10.24482187	9.784270022	8.659548918	Coniferous forests
-122.0833339	53.916667	13418.89	15939.62	12303.92	8.055555556	77.77777778	285327.8774	2292071.797	14.0822756	10.62493311	10.24482187	9.784270022	8.659548918	Coniferous forests
-121.9166672	53.916667	12929.14	5595.793	2918.189	4.722222222	80.27777778	168450.5439	2145392.66	15.34459482	9.791956703	9.481775787	8.580984738	6.717167907	Coniferous forests
-121.7500005	53.916667	12929.14	5595.793	2918.189	4.722222222	80.27777778	168450.5439	2145392.66	15.34459482	9.791956703	9.481775787	8.580984738	6.717167907	Coniferous forests
-121.5833339	53.916667	12929.14	5595.793	2918.189	4.722222222	80.27777778	168450.5439	2145392.66	15.34459482	9.791956703	9.481775787	8.580984738	6.717167907	Coniferous forests
-121.4166672	53.916667	12929.14	5595.793	2918.189	4.722222222	80.27777778	168450.5439	2145392.66	15.34459482	9.791956703	9.481775787	8.580984738	6.717167907	Coniferous forests
-121.2500005	53.916667	12929.14	5595.793	2918.189	4.722222222	80.27777778	168450.5439	2145392.66	15.34459482	9.791956703	9.481775787	8.580984738	6.717167907	Coniferous forests
-121.0833339	53.916667	12929.14	5595.793	2918.189	4.722222222	80.27777778	168450.5439	2145392.66	15.34459482	9.791956703	9.481775787	8.580984738	6.717167907	Coniferous forests
-120.9166672	53.916667	11419.29	7054.125	5240.908	7.777777778	65.27777778	141768.168	1018459.295	13.94000024	8.34031766	7.870084604	7.555541846	6.658610132	Coniferous forests
-120.7500005	53.916667	11419.29	7054.125	5240.908	7.777777778	65.27777778	141768.168	1018459.295	13.94000024	8.34031766	7.870084604	7.555541846	6.658610132	Coniferous forests
-120.5833339	53.916667	11419.29	7054.125	5240.908	7.777777778	65.27777778	141768.168	1018459.295	13.94000024	8.34031766	7.870084604	7.555541846	6.658610132	Coniferous forests
-120.4166672	53.916667	11419.29	7054.125	5240.908	7.777777778	65.27777778	141768.168	1018459.295	13.94000024	8.34031766	7.870084604	7.555541846	6.658610132	Coniferous forests
-120.2500006	53.916667	11419.29	7054.125	5240.908	7.777777778	65.27777778	141768.168	1018459.295	13.94000024	8.34031766	7.870084604	7.555541846	6.658610132	Coniferous forests
-120.0833339	53.916667	11419.29	7054.125	5240.908	7.777777778	65.27777778	141768.168	1018459.295	13.94000024	8.34031766	7.870084604	7.555541846	6.658610132	Coniferous forests
-118.9166672	53.916667	9444.005	5386.07	4261.434	9.305555556	70.97222222	155947.8418	1679195.057	13.27294662	7.022812605	6.431991471	6.41100612	5.901686814	Coniferous forests
-118.7500006	53.916667	9444.005	5386.07	4261.434	9.305555556	70.97222222	155947.8418	1679195.057	13.27294662	7.022812605	6.431991471	6.41100612	5.901686814	Coniferous forests
-118.5833339	53.916667	9444.005	5386.07	4261.434	9.305555556	70.97222222	155947.8418	1679195.057	13.27294662	7.022812605	6.431991471	6.41100612	5.901686814	Coniferous forests
-118.4166672	53.916667	9444.005	5386.07	4261.434	9.305555556	70.97222222	155947.8418	1679195.057	13.27294662	7.022812605	6.431991471	6.41100612	5.901686814	Coniferous forests
-118.2500006	53.916667	9444.005	5386.07	4261.434	9.305555556	70.97222222	155947.8418	1679195.057	13.27294662	7.022812605	6.431991471	6.41100612	5.901686814	Coniferous forests
-118.0833339	53.916667	9444.005	5386.07	4261.434	9.305555556	70.97222222	155947.8418	1679195.057	13.27294662	7.022812605	6.431991471	6.41100612	5.901686814	Coniferous forests
-117.9166672	53.916667	16409.34	24798.77	20620.93	10	77.5	281889.3945	2207529.336	13.91977816	10.46025909	9.65740437	9.600686775	9.106334633	Coniferous forests
-117.7500006	53.916667	16409.34	24798.77	20620.93	10	77.5	281889.3945	2207529.336	13.91977816	10.46025909	9.65740437	9.600686775	9.106334633	Coniferous forests
-117.5833339	53.916667	16409.34	24798.77	20620.93	10	77.5	281889.3945	2207529.336	13.91977816	10.46025909	9.65740437	9.600686775	9.106334633	Coniferous forests
-117.4166672	53.916667	16409.34	24798.77	20620.93	10	77.5	281889.3945	2207529.336	13.91977816	10.46025909	9.65740437	9.600686775	9.106334633	Coniferous forests
-117.2500006	53.916667	16409.34	24798.77	20620.93	10	77.5	281889.3945	2207529.336	13.91977816	10.46025909	9.65740437	9.600686775	9.106334633	Coniferous forests
-117.0833339	53.916667	16409.34	24798.77	20620.93	10	77.5	281889.3945	2207529.336	13.91977816	10.46025909	9.65740437	9.600686775	9.106334633	Coniferous forests
-116.9166673	53.916667	33378.63	68635.91	59640.82	13.13888889	75.22222222	311999.042	1883275.578	15.90773156	13.70305745	13.33657699	13.01981756	11.89814358	Coniferous forests
-116.7500006	53.916667	33378.63	68635.91	59640.82	13.13888889	75.22222222	311999.042	1883275.578	15.90773156	13.70305745	13.33657699	13.01981756	11.89814358	Coniferous forests
-116.5833339	53.916667	33378.63	68635.91	59640.82	13.13888889	75.22222222	311999.042	1883275.578	15.90773156	13.70305745	13.33657699	13.01981756	11.89814358	Coniferous forests
-116.4166673	53.916667	33378.63	68635.91	59640.82	13.13888889	75.22222222	311999.042	1883275.578	15.90773156	13.70305745	13.33657699	13.01981756	11.89814358	Coniferous forests
-116.2500006	53.916667	33378.63	68635.91	59640.82	13.13888889	75.22222222	311999.042	1883275.578	15.90773156	13.70305745	13.33657699	13.01981756	11.89814358	Coniferous forests
-116.0833339	53.916667	33378.63	68635.91	59640.82	13.13888889	75.22222222	311999.042	1883275.578	15.90773156	13.70305745	13.33657699	13.01981756	11.89814358	Coniferous forests
-115.9166673	53.916667	28097.52	55493.99	47096.67	27.37822681	60.36616177	243249.9578	667212.7838	14.86723622	12.6379514	12.04475739	11.75598836	11.00089624	Coniferous forests
-115.7500006	53.916667	28097.52	55493.99	47096.67	27.37822681	60.36616177	243249.9578	667212.7838	14.86723622	12.6379514	12.04475739	11.75598836	11.00089624	Coniferous forests
-115.5833339	53.916667	28097.52	55493.99	47096.67	27.37822681	60.36616177	243249.9578	667212.7838	14.86723622	12.6379514	12.04475739	11.75598836	11.00089624	Coniferous forests
-115.4166673	53.916667	28097.52	55493.99	47096.67	27.37822681	60.36616177	243249.9578	667212.7838	14.86723622	12.6379514	12.04475739	11.75598836	11.00089624	Coniferous forests
-115.2500006	53.916667	28097.52	55493.99	47096.67	27.37822681	60.36616177	243249.9578	667212.7838	14.86723622	12.6379514	12.04475739	11.75598836	11.00089624	Coniferous forests
87.74999752	53.916667	5862.507	4524.291	2138.862	18.11111111	71.88888889	246521.959	1807625.657	11.74690334	10.05310877	9.104599078	8.311562591	7.938747631	Coniferous forests
87.91666418	53.916667	5862.507	4524.291	2138.862	18.11111111	71.88888889	246521.959	1807625.657	11.74690334	10.05310877	9.104599078	8.311562591	7.938747631	Coniferous forests
88.08333085	53.916667	5892.554	2798.952	1200.135	15.97222222	78.5	928939.1953	3152879.078	12.48776134	10.09663468	8.847428666	8.893228557	8.958227581	Coniferous forests
88.24999751	53.916667	5892.554	2798.952	1200.135	15.97222222	78.5	928939.1953	3152879.078	12.48776134	10.09663468	8.847428666	8.893228557	8.958227581	Coniferous forests
88.41666418	53.916667	5892.554	2798.952	1200.135	15.97222222	78.5	928939.1953	3152879.078	12.48776134	10.09663468	8.847428666	8.893228557	8.958227581	Coniferous forests
88.58333085	53.916667	5892.554	2798.952	1200.135	15.97222222	78.5	928939.1953	3152879.078	12.48776134	10.09663468	8.847428666	8.893228557	8.958227581	Coniferous forests
88.74999751	53.916667	5892.554	2798.952	1200.135	15.97222222	78.5	928939.1953	3152879.078	12.48776134	10.09663468	8.847428666	8.893228557	8.958227581	Coniferous forests
88.91666418	53.916667	5892.554	2798.952	1200.135	15.97222222	78.5	928939.1953	3152879.078	12.48776134	10.09663468	8.847428666	8.893228557	8.958227581	Coniferous forests
125.0833305	53.916667	21169.72	35785.03	34411.21	19.63888889	65.94444444	267497.1089	1039261.035	16.00668637	13.45110652	12.26595571	11.78206611	10.48181143	Coniferous forests
125.2499972	53.916667	21169.72	35785.03	34411.21	19.63888889	65.94444444	267497.1089	1039261.035	16.00668637	13.45110652	12.26595571	11.78206611	10.48181143	Coniferous forests
125.4166638	53.916667	21169.72	35785.03	34411.21	19.63888889	65.94444444	267497.1089	1039261.035	16.00668637	13.45110652	12.26595571	11.78206611	10.48181143	Coniferous forests
125.5833305	53.916667	21169.72	35785.03	34411.21	19.63888889	65.94444444	267497.1089	1039261.035	16.00668637	13.45110652	12.26595571	11.78206611	10.48181143	Coniferous forests
125.7499972	53.916667	21169.72	35785.03	34411.21	19.63888889	65.94444444	267497.1089	1039261.035	16.00668637	13.45110652	12.26595571	11.78206611	10.48181143	Coniferous forests
125.9166638	53.916667	21169.72	35785.03	34411.21	19.63888889	65.94444444	267497.1089	1039261.035	16.00668637	13.45110652	12.26595571	11.78206611	10.48181143	Coniferous forests
-132.5833338	53.75000034	18908.9	15380.55	12999.54	11.66666667	75.26666667	510103.5278	2932160.416	19.14322898	15.6206055	14.93669229	13.76721264	12.9370129	Coniferous forests
-132.4166671	53.75000034	18908.9	15380.55	12999.54	11.66666667	75.26666667	510103.5278	2932160.416	19.14322898	15.6206055	14.93669229	13.76721264	12.9370129	Coniferous forests
-132.0833338	53.75000034	18908.9	15380.55	12999.54	11.66666667	75.26666667	510103.5278	2932160.416	19.14322898	15.6206055	14.93669229	13.76721264	12.9370129	Coniferous forests
-126.9166672	53.75000034	10690.84	4412.78	1508.636	4.75	73.61111111	340999.7537	2825204.953	15.31468882	11.6837013	10.51378104	10.06590429	9.212028702	Coniferous forests
-126.7500005	53.75000034	10690.84	4412.78	1508.636	4.75	73.61111111	340999.7537	2825204.953	15.31468882	11.6837013	10.51378104	10.06590429	9.212028702	Coniferous forests
-126.5833338	53.75000034	10690.84	4412.78	1508.636	4.75	73.61111111	340999.7537	2825204.953	15.31468882	11.6837013	10.51378104	10.06590429	9.212028702	Coniferous forests
-126.4166672	53.75000034	10690.84	4412.78	1508.636	4.75	73.61111111	340999.7537	2825204.953	15.31468882	11.6837013	10.51378104	10.06590429	9.212028702	Coniferous forests
-126.2500005	53.75000034	10690.84	4412.78	1508.636	4.75	73.61111111	340999.7537	2825204.953	15.31468882	11.6837013	10.51378104	10.06590429	9.212028702	Coniferous forests
-126.0833338	53.75000034	10690.84	4412.78	1508.636	4.75	73.61111111	340999.7537	2825204.953	15.31468882	11.6837013	10.51378104	10.06590429	9.212028702	Coniferous forests
-125.9166672	53.75000034	7793.603	3967.351	1760.087	5.277777778	73.05555556	311242.7529	3171331.457	14.020712	11.09701676	9.941453669	9.740950558	9.41624909	Coniferous forests
-125.7500005	53.75000034	7793.603	3967.351	1760.087	5.277777778	73.05555556	311242.7529	3171331.457	14.020712	11.09701676	9.941453669	9.740950558	9.41624909	Coniferous forests
-125.5833338	53.75000034	7793.603	3967.351	1760.087	5.277777778	73.05555556	311242.7529	3171331.457	14.020712	11.09701676	9.941453669	9.740950558	9.41624909	Coniferous forests
-125.4166672	53.75000034	7793.603	3967.351	1760.087	5.277777778	73.05555556	311242.7529	3171331.457	14.020712	11.09701676	9.941453669	9.740950558	9.41624909	Coniferous forests
-125.2500005	53.75000034	7793.603	3967.351	1760.087	5.277777778	73.05555556	311242.7529	3171331.457	14.020712	11.09701676	9.941453669	9.740950558	9.41624909	Coniferous forests
-125.0833338	53.75000034	7793.603	3967.351	1760.087	5.277777778	73.05555556	311242.7529	3171331.457	14.020712	11.09701676	9.941453669	9.740950558	9.41624909	Coniferous forests
-124.9166672	53.75000034	8244.36	4384.49	2008.439	6.388888889	80.38888889	128817.6396	748158.9258	14.25146606	11.26330588	10.12543673	9.911274433	9.491210302	Coniferous forests
-124.7500005	53.75000034	8244.36	4384.49	2008.439	6.388888889	80.38888889	128817.6396	748158.9258	14.25146606	11.26330588	10.12543673	9.911274433	9.491210302	Coniferous forests
-124.5833338	53.75000034	8244.36	4384.49	2008.439	6.388888889	80.38888889	128817.6396	748158.9258	14.25146606	11.26330588	10.12543673	9.911274433	9.491210302	Coniferous forests
-124.4166672	53.75000034	8244.36	4384.49	2008.439	6.388888889	80.38888889	128817.6396	748158.9258	14.25146606	11.26330588	10.12543673	9.911274433	9.491210302	Coniferous forests
-124.2500005	53.75000034	8244.36	4384.49	2008.439	6.388888889	80.38888889	128817.6396	748158.9258	14.25146606	11.26330588	10.12543673	9.911274433	9.491210302	Coniferous forests
-124.0833339	53.75000034	8244.36	4384.49	2008.439	6.388888889	80.38888889	128817.6396	748158.9258	14.25146606	11.26330588	10.12543673	9.911274433	9.491210302	Coniferous forests
-123.9166672	53.75000034	10023.05	8219.309	5145.094	11.80555556	72.63888889	217249.2239	969166.3418	14.37069482	11.42756632	10.53201755	10.15087088	9.367780288	Coniferous forests
-123.7500005	53.75000034	10023.05	8219.309	5145.094	11.80555556	72.63888889	217249.2239	969166.3418	14.37069482	11.42756632	10.53201755	10.15087088	9.367780288	Coniferous forests
-123.5833339	53.75000034	10023.05	8219.309	5145.094	11.80555556	72.63888889	217249.2239	969166.3418	14.37069482	11.42756632	10.53201755	10.15087088	9.367780288	Coniferous forests
-123.4166672	53.75000034	10023.05	8219.309	5145.094	11.80555556	72.63888889	217249.2239	969166.3418	14.37069482	11.42756632	10.53201755	10.15087088	9.367780288	Coniferous forests
-123.2500005	53.75000034	10023.05	8219.309	5145.094	11.80555556	72.63888889	217249.2239	969166.3418	14.37069482	11.42756632	10.53201755	10.15087088	9.367780288	Coniferous forests
-123.0833339	53.75000034	10023.05	8219.309	5145.094	11.80555556	72.63888889	217249.2239	969166.3418	14.37069482	11.42756632	10.53201755	10.15087088	9.367780288	Coniferous forests
-122.9166672	53.75000034	13418.89	15939.62	12303.92	8.055555556	77.77777778	285327.8774	2292071.797	14.0822756	10.62493311	10.24482187	9.784270022	8.659548918	Coniferous forests
-122.7500005	53.75000034	13418.89	15939.62	12303.92	8.055555556	77.77777778	285327.8774	2292071.797	14.0822756	10.62493311	10.24482187	9.784270022	8.659548918	Coniferous forests
-122.5833339	53.75000034	13418.89	15939.62	12303.92	8.055555556	77.77777778	285327.8774	2292071.797	14.0822756	10.62493311	10.24482187	9.784270022	8.659548918	Coniferous forests
-122.4166672	53.75000034	13418.89	15939.62	12303.92	8.055555556	77.77777778	285327.8774	2292071.797	14.0822756	10.62493311	10.24482187	9.784270022	8.659548918	Coniferous forests
-122.2500005	53.75000034	13418.89	15939.62	12303.92	8.055555556	77.77777778	285327.8774	2292071.797	14.0822756	10.62493311	10.24482187	9.784270022	8.659548918	Coniferous forests
-122.0833339	53.75000034	13418.89	15939.62	12303.92	8.055555556	77.77777778	285327.8774	2292071.797	14.0822756	10.62493311	10.24482187	9.784270022	8.659548918	Coniferous forests
-121.9166672	53.75000034	12929.14	5595.793	2918.189	4.722222222	80.27777778	168450.5439	2145392.66	15.34459482	9.791956703	9.481775787	8.580984738	6.717167907	Coniferous forests
-121.7500005	53.75000034	12929.14	5595.793	2918.189	4.722222222	80.27777778	168450.5439	2145392.66	15.34459482	9.791956703	9.481775787	8.580984738	6.717167907	Coniferous forests
-121.5833339	53.75000034	12929.14	5595.793	2918.189	4.722222222	80.27777778	168450.5439	2145392.66	15.34459482	9.791956703	9.481775787	8.580984738	6.717167907	Coniferous forests
-121.4166672	53.75000034	12929.14	5595.793	2918.189	4.722222222	80.27777778	168450.5439	2145392.66	15.34459482	9.791956703	9.481775787	8.580984738	6.717167907	Coniferous forests
-121.2500005	53.75000034	12929.14	5595.793	2918.189	4.722222222	80.27777778	168450.5439	2145392.66	15.34459482	9.791956703	9.481775787	8.580984738	6.717167907	Coniferous forests
-121.0833339	53.75000034	12929.14	5595.793	2918.189	4.722222222	80.27777778	168450.5439	2145392.66	15.34459482	9.791956703	9.481775787	8.580984738	6.717167907	Coniferous forests
-120.9166672	53.75000034	11419.29	7054.125	5240.908	7.777777778	65.27777778	141768.168	1018459.295	13.94000024	8.34031766	7.870084604	7.555541846	6.658610132	Coniferous forests
-120.7500005	53.75000034	11419.29	7054.125	5240.908	7.777777778	65.27777778	141768.168	1018459.295	13.94000024	8.34031766	7.870084604	7.555541846	6.658610132	Coniferous forests
-120.5833339	53.75000034	11419.29	7054.125	5240.908	7.777777778	65.27777778	141768.168	1018459.295	13.94000024	8.34031766	7.870084604	7.555541846	6.658610132	Coniferous forests
-120.4166672	53.75000034	11419.29	7054.125	5240.908	7.777777778	65.27777778	141768.168	1018459.295	13.94000024	8.34031766	7.870084604	7.555541846	6.658610132	Coniferous forests
-120.2500006	53.75000034	11419.29	7054.125	5240.908	7.777777778	65.27777778	141768.168	1018459.295	13.94000024	8.34031766	7.870084604	7.555541846	6.658610132	Coniferous forests
-120.0833339	53.75000034	11419.29	7054.125	5240.908	7.777777778	65.27777778	141768.168	1018459.295	13.94000024	8.34031766	7.870084604	7.555541846	6.658610132	Coniferous forests
-118.9166672	53.75000034	9444.005	5386.07	4261.434	9.305555556	70.97222222	155947.8418	1679195.057	13.27294662	7.022812605	6.431991471	6.41100612	5.901686814	Coniferous forests
-118.7500006	53.75000034	9444.005	5386.07	4261.434	9.305555556	70.97222222	155947.8418	1679195.057	13.27294662	7.022812605	6.431991471	6.41100612	5.901686814	Coniferous forests
-118.5833339	53.75000034	9444.005	5386.07	4261.434	9.305555556	70.97222222	155947.8418	1679195.057	13.27294662	7.022812605	6.431991471	6.41100612	5.901686814	Coniferous forests
-118.4166672	53.75000034	9444.005	5386.07	4261.434	9.305555556	70.97222222	155947.8418	1679195.057	13.27294662	7.022812605	6.431991471	6.41100612	5.901686814	Coniferous forests
-118.2500006	53.75000034	9444.005	5386.07	4261.434	9.305555556	70.97222222	155947.8418	1679195.057	13.27294662	7.022812605	6.431991471	6.41100612	5.901686814	Coniferous forests
-118.0833339	53.75000034	9444.005	5386.07	4261.434	9.305555556	70.97222222	155947.8418	1679195.057	13.27294662	7.022812605	6.431991471	6.41100612	5.901686814	Coniferous forests
-117.9166672	53.75000034	16409.34	24798.77	20620.93	10	77.5	281889.3945	2207529.336	13.91977816	10.46025909	9.65740437	9.600686775	9.106334633	Coniferous forests
-117.7500006	53.75000034	16409.34	24798.77	20620.93	10	77.5	281889.3945	2207529.336	13.91977816	10.46025909	9.65740437	9.600686775	9.106334633	Coniferous forests
-117.5833339	53.75000034	16409.34	24798.77	20620.93	10	77.5	281889.3945	2207529.336	13.91977816	10.46025909	9.65740437	9.600686775	9.106334633	Coniferous forests
-117.4166672	53.75000034	16409.34	24798.77	20620.93	10	77.5	281889.3945	2207529.336	13.91977816	10.46025909	9.65740437	9.600686775	9.106334633	Coniferous forests
-117.2500006	53.75000034	16409.34	24798.77	20620.93	10	77.5	281889.3945	2207529.336	13.91977816	10.46025909	9.65740437	9.600686775	9.106334633	Coniferous forests
-117.0833339	53.75000034	16409.34	24798.77	20620.93	10	77.5	281889.3945	2207529.336	13.91977816	10.46025909	9.65740437	9.600686775	9.106334633	Coniferous forests
-116.9166673	53.75000034	33378.63	68635.91	59640.82	13.13888889	75.22222222	311999.042	1883275.578	15.90773156	13.70305745	13.33657699	13.01981756	11.89814358	Coniferous forests
-116.7500006	53.75000034	33378.63	68635.91	59640.82	13.13888889	75.22222222	311999.042	1883275.578	15.90773156	13.70305745	13.33657699	13.01981756	11.89814358	Coniferous forests
-116.5833339	53.75000034	33378.63	68635.91	59640.82	13.13888889	75.22222222	311999.042	1883275.578	15.90773156	13.70305745	13.33657699	13.01981756	11.89814358	Coniferous forests
-116.4166673	53.75000034	33378.63	68635.91	59640.82	13.13888889	75.22222222	311999.042	1883275.578	15.90773156	13.70305745	13.33657699	13.01981756	11.89814358	Coniferous forests
-116.2500006	53.75000034	33378.63	68635.91	59640.82	13.13888889	75.22222222	311999.042	1883275.578	15.90773156	13.70305745	13.33657699	13.01981756	11.89814358	Coniferous forests
-116.0833339	53.75000034	33378.63	68635.91	59640.82	13.13888889	75.22222222	311999.042	1883275.578	15.90773156	13.70305745	13.33657699	13.01981756	11.89814358	Coniferous forests
-115.9166673	53.75000034	28097.52	55493.99	47096.67	27.37822681	60.36616177	243249.9578	667212.7838	14.86723622	12.6379514	12.04475739	11.75598836	11.00089624	Coniferous forests
-115.7500006	53.75000034	28097.52	55493.99	47096.67	27.37822681	60.36616177	243249.9578	667212.7838	14.86723622	12.6379514	12.04475739	11.75598836	11.00089624	Coniferous forests
-115.5833339	53.75000034	28097.52	55493.99	47096.67	27.37822681	60.36616177	243249.9578	667212.7838	14.86723622	12.6379514	12.04475739	11.75598836	11.00089624	Coniferous forests
-115.4166673	53.75000034	28097.52	55493.99	47096.67	27.37822681	60.36616177	243249.9578	667212.7838	14.86723622	12.6379514	12.04475739	11.75598836	11.00089624	Coniferous forests
-115.0833339	53.75000034	28097.52	55493.99	47096.67	27.37822681	60.36616177	243249.9578	667212.7838	14.86723622	12.6379514	12.04475739	11.75598836	11.00089624	Coniferous forests
86.08333087	53.75000034	5441.051	4749.198	2224.905	24.80555556	65.55555556	363351.8655	1156355.047	11.30300879	9.708302471	8.829167234	8.014585098	7.629133834	Coniferous forests
88.08333085	53.75000034	5892.554	2798.952	1200.135	15.97222222	78.5	928939.1953	3152879.078	12.48776134	10.09663468	8.847428666	8.893228557	8.958227581	Coniferous forests
88.24999751	53.75000034	5892.554	2798.952	1200.135	15.97222222	78.5	928939.1953	3152879.078	12.48776134	10.09663468	8.847428666	8.893228557	8.958227581	Coniferous forests
88.41666418	53.75000034	5892.554	2798.952	1200.135	15.97222222	78.5	928939.1953	3152879.078	12.48776134	10.09663468	8.847428666	8.893228557	8.958227581	Coniferous forests
88.58333085	53.75000034	5892.554	2798.952	1200.135	15.97222222	78.5	928939.1953	3152879.078	12.48776134	10.09663468	8.847428666	8.893228557	8.958227581	Coniferous forests
88.74999751	53.75000034	5892.554	2798.952	1200.135	15.97222222	78.5	928939.1953	3152879.078	12.48776134	10.09663468	8.847428666	8.893228557	8.958227581	Coniferous forests
88.91666418	53.75000034	5892.554	2798.952	1200.135	15.97222222	78.5	928939.1953	3152879.078	12.48776134	10.09663468	8.847428666	8.893228557	8.958227581	Coniferous forests
125.0833305	53.75000034	21169.72	35785.03	34411.21	19.63888889	65.94444444	267497.1089	1039261.035	16.00668637	13.45110652	12.26595571	11.78206611	10.48181143	Coniferous forests
125.2499972	53.75000034	21169.72	35785.03	34411.21	19.63888889	65.94444444	267497.1089	1039261.035	16.00668637	13.45110652	12.26595571	11.78206611	10.48181143	Coniferous forests
125.4166638	53.75000034	21169.72	35785.03	34411.21	19.63888889	65.94444444	267497.1089	1039261.035	16.00668637	13.45110652	12.26595571	11.78206611	10.48181143	Coniferous forests
125.5833305	53.75000034	21169.72	35785.03	34411.21	19.63888889	65.94444444	267497.1089	1039261.035	16.00668637	13.45110652	12.26595571	11.78206611	10.48181143	Coniferous forests
125.7499972	53.75000034	21169.72	35785.03	34411.21	19.63888889	65.94444444	267497.1089	1039261.035	16.00668637	13.45110652	12.26595571	11.78206611	10.48181143	Coniferous forests
125.9166638	53.75000034	21169.72	35785.03	34411.21	19.63888889	65.94444444	267497.1089	1039261.035	16.00668637	13.45110652	12.26595571	11.78206611	10.48181143	Coniferous forests
-132.5833338	53.58333367	18908.9	15380.55	12999.54	11.66666667	75.26666667	510103.5278	2932160.416	19.14322898	15.6206055	14.93669229	13.76721264	12.9370129	Coniferous forests
-132.4166671	53.58333367	18908.9	15380.55	12999.54	11.66666667	75.26666667	510103.5278	2932160.416	19.14322898	15.6206055	14.93669229	13.76721264	12.9370129	Coniferous forests
-132.2500004	53.58333367	18908.9	15380.55	12999.54	11.66666667	75.26666667	510103.5278	2932160.416	19.14322898	15.6206055	14.93669229	13.76721264	12.9370129	Coniferous forests
-132.0833338	53.58333367	18908.9	15380.55	12999.54	11.66666667	75.26666667	510103.5278	2932160.416	19.14322898	15.6206055	14.93669229	13.76721264	12.9370129	Coniferous forests
-126.9166672	53.58333367	10690.84	4412.78	1508.636	4.75	73.61111111	340999.7537	2825204.953	15.31468882	11.6837013	10.51378104	10.06590429	9.212028702	Coniferous forests
-126.7500005	53.58333367	10690.84	4412.78	1508.636	4.75	73.61111111	340999.7537	2825204.953	15.31468882	11.6837013	10.51378104	10.06590429	9.212028702	Coniferous forests
-126.5833338	53.58333367	10690.84	4412.78	1508.636	4.75	73.61111111	340999.7537	2825204.953	15.31468882	11.6837013	10.51378104	10.06590429	9.212028702	Coniferous forests
-126.4166672	53.58333367	10690.84	4412.78	1508.636	4.75	73.61111111	340999.7537	2825204.953	15.31468882	11.6837013	10.51378104	10.06590429	9.212028702	Coniferous forests
-126.2500005	53.58333367	10690.84	4412.78	1508.636	4.75	73.61111111	340999.7537	2825204.953	15.31468882	11.6837013	10.51378104	10.06590429	9.212028702	Coniferous forests
-126.0833338	53.58333367	10690.84	4412.78	1508.636	4.75	73.61111111	340999.7537	2825204.953	15.31468882	11.6837013	10.51378104	10.06590429	9.212028702	Coniferous forests
-125.9166672	53.58333367	7793.603	3967.351	1760.087	5.277777778	73.05555556	311242.7529	3171331.457	14.020712	11.09701676	9.941453669	9.740950558	9.41624909	Coniferous forests
-125.7500005	53.58333367	7793.603	3967.351	1760.087	5.277777778	73.05555556	311242.7529	3171331.457	14.020712	11.09701676	9.941453669	9.740950558	9.41624909	Coniferous forests
-125.5833338	53.58333367	7793.603	3967.351	1760.087	5.277777778	73.05555556	311242.7529	3171331.457	14.020712	11.09701676	9.941453669	9.740950558	9.41624909	Coniferous forests
-125.4166672	53.58333367	7793.603	3967.351	1760.087	5.277777778	73.05555556	311242.7529	3171331.457	14.020712	11.09701676	9.941453669	9.740950558	9.41624909	Coniferous forests
-125.2500005	53.58333367	7793.603	3967.351	1760.087	5.277777778	73.05555556	311242.7529	3171331.457	14.020712	11.09701676	9.941453669	9.740950558	9.41624909	Coniferous forests
-125.0833338	53.58333367	7793.603	3967.351	1760.087	5.277777778	73.05555556	311242.7529	3171331.457	14.020712	11.09701676	9.941453669	9.740950558	9.41624909	Coniferous forests
-124.9166672	53.58333367	8244.36	4384.49	2008.439	6.388888889	80.38888889	128817.6396	748158.9258	14.25146606	11.26330588	10.12543673	9.911274433	9.491210302	Coniferous forests
-124.7500005	53.58333367	8244.36	4384.49	2008.439	6.388888889	80.38888889	128817.6396	748158.9258	14.25146606	11.26330588	10.12543673	9.911274433	9.491210302	Coniferous forests
-124.5833338	53.58333367	8244.36	4384.49	2008.439	6.388888889	80.38888889	128817.6396	748158.9258	14.25146606	11.26330588	10.12543673	9.911274433	9.491210302	Coniferous forests
-124.4166672	53.58333367	8244.36	4384.49	2008.439	6.388888889	80.38888889	128817.6396	748158.9258	14.25146606	11.26330588	10.12543673	9.911274433	9.491210302	Coniferous forests
-124.2500005	53.58333367	8244.36	4384.49	2008.439	6.388888889	80.38888889	128817.6396	748158.9258	14.25146606	11.26330588	10.12543673	9.911274433	9.491210302	Coniferous forests
-124.0833339	53.58333367	8244.36	4384.49	2008.439	6.388888889	80.38888889	128817.6396	748158.9258	14.25146606	11.26330588	10.12543673	9.911274433	9.491210302	Coniferous forests
-123.9166672	53.58333367	10023.05	8219.309	5145.094	11.80555556	72.63888889	217249.2239	969166.3418	14.37069482	11.42756632	10.53201755	10.15087088	9.367780288	Coniferous forests
-123.7500005	53.58333367	10023.05	8219.309	5145.094	11.80555556	72.63888889	217249.2239	969166.3418	14.37069482	11.42756632	10.53201755	10.15087088	9.367780288	Coniferous forests
-123.5833339	53.58333367	10023.05	8219.309	5145.094	11.80555556	72.63888889	217249.2239	969166.3418	14.37069482	11.42756632	10.53201755	10.15087088	9.367780288	Coniferous forests
-123.4166672	53.58333367	10023.05	8219.309	5145.094	11.80555556	72.63888889	217249.2239	969166.3418	14.37069482	11.42756632	10.53201755	10.15087088	9.367780288	Coniferous forests
-123.2500005	53.58333367	10023.05	8219.309	5145.094	11.80555556	72.63888889	217249.2239	969166.3418	14.37069482	11.42756632	10.53201755	10.15087088	9.367780288	Coniferous forests
-123.0833339	53.58333367	10023.05	8219.309	5145.094	11.80555556	72.63888889	217249.2239	969166.3418	14.37069482	11.42756632	10.53201755	10.15087088	9.367780288	Coniferous forests
-122.9166672	53.58333367	13418.89	15939.62	12303.92	8.055555556	77.77777778	285327.8774	2292071.797	14.0822756	10.62493311	10.24482187	9.784270022	8.659548918	Coniferous forests
-122.7500005	53.58333367	13418.89	15939.62	12303.92	8.055555556	77.77777778	285327.8774	2292071.797	14.0822756	10.62493311	10.24482187	9.784270022	8.659548918	Coniferous forests
-122.5833339	53.58333367	13418.89	15939.62	12303.92	8.055555556	77.77777778	285327.8774	2292071.797	14.0822756	10.62493311	10.24482187	9.784270022	8.659548918	Coniferous forests
-122.4166672	53.58333367	13418.89	15939.62	12303.92	8.055555556	77.77777778	285327.8774	2292071.797	14.0822756	10.62493311	10.24482187	9.784270022	8.659548918	Coniferous forests
-122.2500005	53.58333367	13418.89	15939.62	12303.92	8.055555556	77.77777778	285327.8774	2292071.797	14.0822756	10.62493311	10.24482187	9.784270022	8.659548918	Coniferous forests
-122.0833339	53.58333367	13418.89	15939.62	12303.92	8.055555556	77.77777778	285327.8774	2292071.797	14.0822756	10.62493311	10.24482187	9.784270022	8.659548918	Coniferous forests
-121.9166672	53.58333367	12929.14	5595.793	2918.189	4.722222222	80.27777778	168450.5439	2145392.66	15.34459482	9.791956703	9.481775787	8.580984738	6.717167907	Coniferous forests
-121.7500005	53.58333367	12929.14	5595.793	2918.189	4.722222222	80.27777778	168450.5439	2145392.66	15.34459482	9.791956703	9.481775787	8.580984738	6.717167907	Coniferous forests
-121.5833339	53.58333367	12929.14	5595.793	2918.189	4.722222222	80.27777778	168450.5439	2145392.66	15.34459482	9.791956703	9.481775787	8.580984738	6.717167907	Coniferous forests
-121.4166672	53.58333367	12929.14	5595.793	2918.189	4.722222222	80.27777778	168450.5439	2145392.66	15.34459482	9.791956703	9.481775787	8.580984738	6.717167907	Coniferous forests
-121.2500005	53.58333367	12929.14	5595.793	2918.189	4.722222222	80.27777778	168450.5439	2145392.66	15.34459482	9.791956703	9.481775787	8.580984738	6.717167907	Coniferous forests
-121.0833339	53.58333367	12929.14	5595.793	2918.189	4.722222222	80.27777778	168450.5439	2145392.66	15.34459482	9.791956703	9.481775787	8.580984738	6.717167907	Coniferous forests
-120.9166672	53.58333367	11419.29	7054.125	5240.908	7.777777778	65.27777778	141768.168	1018459.295	13.94000024	8.34031766	7.870084604	7.555541846	6.658610132	Coniferous forests
-120.7500005	53.58333367	11419.29	7054.125	5240.908	7.777777778	65.27777778	141768.168	1018459.295	13.94000024	8.34031766	7.870084604	7.555541846	6.658610132	Coniferous forests
-120.5833339	53.58333367	11419.29	7054.125	5240.908	7.777777778	65.27777778	141768.168	1018459.295	13.94000024	8.34031766	7.870084604	7.555541846	6.658610132	Coniferous forests
-120.4166672	53.58333367	11419.29	7054.125	5240.908	7.777777778	65.27777778	141768.168	1018459.295	13.94000024	8.34031766	7.870084604	7.555541846	6.658610132	Coniferous forests
-120.2500006	53.58333367	11419.29	7054.125	5240.908	7.777777778	65.27777778	141768.168	1018459.295	13.94000024	8.34031766	7.870084604	7.555541846	6.658610132	Coniferous forests
-120.0833339	53.58333367	11419.29	7054.125	5240.908	7.777777778	65.27777778	141768.168	1018459.295	13.94000024	8.34031766	7.870084604	7.555541846	6.658610132	Coniferous forests
-118.9166672	53.58333367	9444.005	5386.07	4261.434	9.305555556	70.97222222	155947.8418	1679195.057	13.27294662	7.022812605	6.431991471	6.41100612	5.901686814	Coniferous forests
-118.7500006	53.58333367	9444.005	5386.07	4261.434	9.305555556	70.97222222	155947.8418	1679195.057	13.27294662	7.022812605	6.431991471	6.41100612	5.901686814	Coniferous forests
-118.5833339	53.58333367	9444.005	5386.07	4261.434	9.305555556	70.97222222	155947.8418	1679195.057	13.27294662	7.022812605	6.431991471	6.41100612	5.901686814	Coniferous forests
-118.4166672	53.58333367	9444.005	5386.07	4261.434	9.305555556	70.97222222	155947.8418	1679195.057	13.27294662	7.022812605	6.431991471	6.41100612	5.901686814	Coniferous forests
-118.2500006	53.58333367	9444.005	5386.07	4261.434	9.305555556	70.97222222	155947.8418	1679195.057	13.27294662	7.022812605	6.431991471	6.41100612	5.901686814	Coniferous forests
-118.0833339	53.58333367	9444.005	5386.07	4261.434	9.305555556	70.97222222	155947.8418	1679195.057	13.27294662	7.022812605	6.431991471	6.41100612	5.901686814	Coniferous forests
-117.9166672	53.58333367	16409.34	24798.77	20620.93	10	77.5	281889.3945	2207529.336	13.91977816	10.46025909	9.65740437	9.600686775	9.106334633	Coniferous forests
-117.7500006	53.58333367	16409.34	24798.77	20620.93	10	77.5	281889.3945	2207529.336	13.91977816	10.46025909	9.65740437	9.600686775	9.106334633	Coniferous forests
-117.5833339	53.58333367	16409.34	24798.77	20620.93	10	77.5	281889.3945	2207529.336	13.91977816	10.46025909	9.65740437	9.600686775	9.106334633	Coniferous forests
-117.4166672	53.58333367	16409.34	24798.77	20620.93	10	77.5	281889.3945	2207529.336	13.91977816	10.46025909	9.65740437	9.600686775	9.106334633	Coniferous forests
-117.2500006	53.58333367	16409.34	24798.77	20620.93	10	77.5	281889.3945	2207529.336	13.91977816	10.46025909	9.65740437	9.600686775	9.106334633	Coniferous forests
-117.0833339	53.58333367	16409.34	24798.77	20620.93	10	77.5	281889.3945	2207529.336	13.91977816	10.46025909	9.65740437	9.600686775	9.106334633	Coniferous forests
-116.9166673	53.58333367	33378.63	68635.91	59640.82	13.13888889	75.22222222	311999.042	1883275.578	15.90773156	13.70305745	13.33657699	13.01981756	11.89814358	Coniferous forests
-116.7500006	53.58333367	33378.63	68635.91	59640.82	13.13888889	75.22222222	311999.042	1883275.578	15.90773156	13.70305745	13.33657699	13.01981756	11.89814358	Coniferous forests
-116.5833339	53.58333367	33378.63	68635.91	59640.82	13.13888889	75.22222222	311999.042	1883275.578	15.90773156	13.70305745	13.33657699	13.01981756	11.89814358	Coniferous forests
-116.4166673	53.58333367	33378.63	68635.91	59640.82	13.13888889	75.22222222	311999.042	1883275.578	15.90773156	13.70305745	13.33657699	13.01981756	11.89814358	Coniferous forests
-116.2500006	53.58333367	33378.63	68635.91	59640.82	13.13888889	75.22222222	311999.042	1883275.578	15.90773156	13.70305745	13.33657699	13.01981756	11.89814358	Coniferous forests
-116.0833339	53.58333367	33378.63	68635.91	59640.82	13.13888889	75.22222222	311999.042	1883275.578	15.90773156	13.70305745	13.33657699	13.01981756	11.89814358	Coniferous forests
-115.9166673	53.58333367	28097.52	55493.99	47096.67	27.37822681	60.36616177	243249.9578	667212.7838	14.86723622	12.6379514	12.04475739	11.75598836	11.00089624	Coniferous forests
-115.7500006	53.58333367	28097.52	55493.99	47096.67	27.37822681	60.36616177	243249.9578	667212.7838	14.86723622	12.6379514	12.04475739	11.75598836	11.00089624	Coniferous forests
-115.5833339	53.58333367	28097.52	55493.99	47096.67	27.37822681	60.36616177	243249.9578	667212.7838	14.86723622	12.6379514	12.04475739	11.75598836	11.00089624	Coniferous forests
-115.4166673	53.58333367	28097.52	55493.99	47096.67	27.37822681	60.36616177	243249.9578	667212.7838	14.86723622	12.6379514	12.04475739	11.75598836	11.00089624	Coniferous forests
-115.2500006	53.58333367	28097.52	55493.99	47096.67	27.37822681	60.36616177	243249.9578	667212.7838	14.86723622	12.6379514	12.04475739	11.75598836	11.00089624	Coniferous forests
86.08333087	53.58333367	5441.051	4749.198	2224.905	24.80555556	65.55555556	363351.8655	1156355.047	11.30300879	9.708302471	8.829167234	8.014585098	7.629133834	Coniferous forests
86.24999753	53.58333367	5441.051	4749.198	2224.905	24.80555556	65.55555556	363351.8655	1156355.047	11.30300879	9.708302471	8.829167234	8.014585098	7.629133834	Coniferous forests
86.4166642	53.58333367	5441.051	4749.198	2224.905	24.80555556	65.55555556	363351.8655	1156355.047	11.30300879	9.708302471	8.829167234	8.014585098	7.629133834	Coniferous forests
88.08333085	53.58333367	5892.554	2798.952	1200.135	15.97222222	78.5	928939.1953	3152879.078	12.48776134	10.09663468	8.847428666	8.893228557	8.958227581	Coniferous forests
88.24999751	53.58333367	5892.554	2798.952	1200.135	15.97222222	78.5	928939.1953	3152879.078	12.48776134	10.09663468	8.847428666	8.893228557	8.958227581	Coniferous forests
88.41666418	53.58333367	5892.554	2798.952	1200.135	15.97222222	78.5	928939.1953	3152879.078	12.48776134	10.09663468	8.847428666	8.893228557	8.958227581	Coniferous forests
88.58333085	53.58333367	5892.554	2798.952	1200.135	15.97222222	78.5	928939.1953	3152879.078	12.48776134	10.09663468	8.847428666	8.893228557	8.958227581	Coniferous forests
88.74999751	53.58333367	5892.554	2798.952	1200.135	15.97222222	78.5	928939.1953	3152879.078	12.48776134	10.09663468	8.847428666	8.893228557	8.958227581	Coniferous forests
88.91666418	53.58333367	5892.554	2798.952	1200.135	15.97222222	78.5	928939.1953	3152879.078	12.48776134	10.09663468	8.847428666	8.893228557	8.958227581	Coniferous forests
125.0833305	53.58333367	21169.72	35785.03	34411.21	19.63888889	65.94444444	267497.1089	1039261.035	16.00668637	13.45110652	12.26595571	11.78206611	10.48181143	Coniferous forests
125.2499972	53.58333367	21169.72	35785.03	34411.21	19.63888889	65.94444444	267497.1089	1039261.035	16.00668637	13.45110652	12.26595571	11.78206611	10.48181143	Coniferous forests
125.4166638	53.58333367	21169.72	35785.03	34411.21	19.63888889	65.94444444	267497.1089	1039261.035	16.00668637	13.45110652	12.26595571	11.78206611	10.48181143	Coniferous forests
125.5833305	53.58333367	21169.72	35785.03	34411.21	19.63888889	65.94444444	267497.1089	1039261.035	16.00668637	13.45110652	12.26595571	11.78206611	10.48181143	Coniferous forests
125.7499972	53.58333367	21169.72	35785.03	34411.21	19.63888889	65.94444444	267497.1089	1039261.035	16.00668637	13.45110652	12.26595571	11.78206611	10.48181143	Coniferous forests
125.9166638	53.58333367	21169.72	35785.03	34411.21	19.63888889	65.94444444	267497.1089	1039261.035	16.00668637	13.45110652	12.26595571	11.78206611	10.48181143	Coniferous forests
-132.4166671	53.41666701	18908.9	15380.55	12999.54	11.66666667	75.26666667	510103.5278	2932160.416	19.14322898	15.6206055	14.93669229	13.76721264	12.9370129	Coniferous forests
-132.2500004	53.41666701	18908.9	15380.55	12999.54	11.66666667	75.26666667	510103.5278	2932160.416	19.14322898	15.6206055	14.93669229	13.76721264	12.9370129	Coniferous forests
-126.9166672	53.41666701	10690.84	4412.78	1508.636	4.75	73.61111111	340999.7537	2825204.953	15.31468882	11.6837013	10.51378104	10.06590429	9.212028702	Coniferous forests
-126.7500005	53.41666701	10690.84	4412.78	1508.636	4.75	73.61111111	340999.7537	2825204.953	15.31468882	11.6837013	10.51378104	10.06590429	9.212028702	Coniferous forests
-126.5833338	53.41666701	10690.84	4412.78	1508.636	4.75	73.61111111	340999.7537	2825204.953	15.31468882	11.6837013	10.51378104	10.06590429	9.212028702	Coniferous forests
-126.4166672	53.41666701	10690.84	4412.78	1508.636	4.75	73.61111111	340999.7537	2825204.953	15.31468882	11.6837013	10.51378104	10.06590429	9.212028702	Coniferous forests
-126.2500005	53.41666701	10690.84	4412.78	1508.636	4.75	73.61111111	340999.7537	2825204.953	15.31468882	11.6837013	10.51378104	10.06590429	9.212028702	Coniferous forests
-126.0833338	53.41666701	10690.84	4412.78	1508.636	4.75	73.61111111	340999.7537	2825204.953	15.31468882	11.6837013	10.51378104	10.06590429	9.212028702	Coniferous forests
-125.9166672	53.41666701	7793.603	3967.351	1760.087	5.277777778	73.05555556	311242.7529	3171331.457	14.020712	11.09701676	9.941453669	9.740950558	9.41624909	Coniferous forests
-125.7500005	53.41666701	7793.603	3967.351	1760.087	5.277777778	73.05555556	311242.7529	3171331.457	14.020712	11.09701676	9.941453669	9.740950558	9.41624909	Coniferous forests
-125.5833338	53.41666701	7793.603	3967.351	1760.087	5.277777778	73.05555556	311242.7529	3171331.457	14.020712	11.09701676	9.941453669	9.740950558	9.41624909	Coniferous forests
-125.4166672	53.41666701	7793.603	3967.351	1760.087	5.277777778	73.05555556	311242.7529	3171331.457	14.020712	11.09701676	9.941453669	9.740950558	9.41624909	Coniferous forests
-125.2500005	53.41666701	7793.603	3967.351	1760.087	5.277777778	73.05555556	311242.7529	3171331.457	14.020712	11.09701676	9.941453669	9.740950558	9.41624909	Coniferous forests
-125.0833338	53.41666701	7793.603	3967.351	1760.087	5.277777778	73.05555556	311242.7529	3171331.457	14.020712	11.09701676	9.941453669	9.740950558	9.41624909	Coniferous forests
-124.9166672	53.41666701	8244.36	4384.49	2008.439	6.388888889	80.38888889	128817.6396	748158.9258	14.25146606	11.26330588	10.12543673	9.911274433	9.491210302	Coniferous forests
-124.7500005	53.41666701	8244.36	4384.49	2008.439	6.388888889	80.38888889	128817.6396	748158.9258	14.25146606	11.26330588	10.12543673	9.911274433	9.491210302	Coniferous forests
-124.5833338	53.41666701	8244.36	4384.49	2008.439	6.388888889	80.38888889	128817.6396	748158.9258	14.25146606	11.26330588	10.12543673	9.911274433	9.491210302	Coniferous forests
-124.4166672	53.41666701	8244.36	4384.49	2008.439	6.388888889	80.38888889	128817.6396	748158.9258	14.25146606	11.26330588	10.12543673	9.911274433	9.491210302	Coniferous forests
-124.2500005	53.41666701	8244.36	4384.49	2008.439	6.388888889	80.38888889	128817.6396	748158.9258	14.25146606	11.26330588	10.12543673	9.911274433	9.491210302	Coniferous forests
-124.0833339	53.41666701	8244.36	4384.49	2008.439	6.388888889	80.38888889	128817.6396	748158.9258	14.25146606	11.26330588	10.12543673	9.911274433	9.491210302	Coniferous forests
-123.9166672	53.41666701	10023.05	8219.309	5145.094	11.80555556	72.63888889	217249.2239	969166.3418	14.37069482	11.42756632	10.53201755	10.15087088	9.367780288	Coniferous forests
-123.7500005	53.41666701	10023.05	8219.309	5145.094	11.80555556	72.63888889	217249.2239	969166.3418	14.37069482	11.42756632	10.53201755	10.15087088	9.367780288	Coniferous forests
-123.5833339	53.41666701	10023.05	8219.309	5145.094	11.80555556	72.63888889	217249.2239	969166.3418	14.37069482	11.42756632	10.53201755	10.15087088	9.367780288	Coniferous forests
-123.4166672	53.41666701	10023.05	8219.309	5145.094	11.80555556	72.63888889	217249.2239	969166.3418	14.37069482	11.42756632	10.53201755	10.15087088	9.367780288	Coniferous forests
-123.2500005	53.41666701	10023.05	8219.309	5145.094	11.80555556	72.63888889	217249.2239	969166.3418	14.37069482	11.42756632	10.53201755	10.15087088	9.367780288	Coniferous forests
-123.0833339	53.41666701	10023.05	8219.309	5145.094	11.80555556	72.63888889	217249.2239	969166.3418	14.37069482	11.42756632	10.53201755	10.15087088	9.367780288	Coniferous forests
-122.9166672	53.41666701	13418.89	15939.62	12303.92	8.055555556	77.77777778	285327.8774	2292071.797	14.0822756	10.62493311	10.24482187	9.784270022	8.659548918	Coniferous forests
-122.7500005	53.41666701	13418.89	15939.62	12303.92	8.055555556	77.77777778	285327.8774	2292071.797	14.0822756	10.62493311	10.24482187	9.784270022	8.659548918	Coniferous forests
-122.5833339	53.41666701	13418.89	15939.62	12303.92	8.055555556	77.77777778	285327.8774	2292071.797	14.0822756	10.62493311	10.24482187	9.784270022	8.659548918	Coniferous forests
-122.4166672	53.41666701	13418.89	15939.62	12303.92	8.055555556	77.77777778	285327.8774	2292071.797	14.0822756	10.62493311	10.24482187	9.784270022	8.659548918	Coniferous forests
-122.2500005	53.41666701	13418.89	15939.62	12303.92	8.055555556	77.77777778	285327.8774	2292071.797	14.0822756	10.62493311	10.24482187	9.784270022	8.659548918	Coniferous forests
-122.0833339	53.41666701	13418.89	15939.62	12303.92	8.055555556	77.77777778	285327.8774	2292071.797	14.0822756	10.62493311	10.24482187	9.784270022	8.659548918	Coniferous forests
-121.9166672	53.41666701	12929.14	5595.793	2918.189	4.722222222	80.27777778	168450.5439	2145392.66	15.34459482	9.791956703	9.481775787	8.580984738	6.717167907	Coniferous forests
-121.7500005	53.41666701	12929.14	5595.793	2918.189	4.722222222	80.27777778	168450.5439	2145392.66	15.34459482	9.791956703	9.481775787	8.580984738	6.717167907	Coniferous forests
-121.5833339	53.41666701	12929.14	5595.793	2918.189	4.722222222	80.27777778	168450.5439	2145392.66	15.34459482	9.791956703	9.481775787	8.580984738	6.717167907	Coniferous forests
-121.4166672	53.41666701	12929.14	5595.793	2918.189	4.722222222	80.27777778	168450.5439	2145392.66	15.34459482	9.791956703	9.481775787	8.580984738	6.717167907	Coniferous forests
-121.2500005	53.41666701	12929.14	5595.793	2918.189	4.722222222	80.27777778	168450.5439	2145392.66	15.34459482	9.791956703	9.481775787	8.580984738	6.717167907	Coniferous forests
-121.0833339	53.41666701	12929.14	5595.793	2918.189	4.722222222	80.27777778	168450.5439	2145392.66	15.34459482	9.791956703	9.481775787	8.580984738	6.717167907	Coniferous forests
-120.9166672	53.41666701	11419.29	7054.125	5240.908	7.777777778	65.27777778	141768.168	1018459.295	13.94000024	8.34031766	7.870084604	7.555541846	6.658610132	Coniferous forests
-120.7500005	53.41666701	11419.29	7054.125	5240.908	7.777777778	65.27777778	141768.168	1018459.295	13.94000024	8.34031766	7.870084604	7.555541846	6.658610132	Coniferous forests
-120.5833339	53.41666701	11419.29	7054.125	5240.908	7.777777778	65.27777778	141768.168	1018459.295	13.94000024	8.34031766	7.870084604	7.555541846	6.658610132	Coniferous forests
-120.4166672	53.41666701	11419.29	7054.125	5240.908	7.777777778	65.27777778	141768.168	1018459.295	13.94000024	8.34031766	7.870084604	7.555541846	6.658610132	Coniferous forests
-120.2500006	53.41666701	11419.29	7054.125	5240.908	7.777777778	65.27777778	141768.168	1018459.295	13.94000024	8.34031766	7.870084604	7.555541846	6.658610132	Coniferous forests
-120.0833339	53.41666701	11419.29	7054.125	5240.908	7.777777778	65.27777778	141768.168	1018459.295	13.94000024	8.34031766	7.870084604	7.555541846	6.658610132	Coniferous forests
-118.9166672	53.41666701	9444.005	5386.07	4261.434	9.305555556	70.97222222	155947.8418	1679195.057	13.27294662	7.022812605	6.431991471	6.41100612	5.901686814	Coniferous forests
-118.7500006	53.41666701	9444.005	5386.07	4261.434	9.305555556	70.97222222	155947.8418	1679195.057	13.27294662	7.022812605	6.431991471	6.41100612	5.901686814	Coniferous forests
-118.5833339	53.41666701	9444.005	5386.07	4261.434	9.305555556	70.97222222	155947.8418	1679195.057	13.27294662	7.022812605	6.431991471	6.41100612	5.901686814	Coniferous forests
-118.4166672	53.41666701	9444.005	5386.07	4261.434	9.305555556	70.97222222	155947.8418	1679195.057	13.27294662	7.022812605	6.431991471	6.41100612	5.901686814	Coniferous forests
-118.2500006	53.41666701	9444.005	5386.07	4261.434	9.305555556	70.97222222	155947.8418	1679195.057	13.27294662	7.022812605	6.431991471	6.41100612	5.901686814	Coniferous forests
-118.0833339	53.41666701	9444.005	5386.07	4261.434	9.305555556	70.97222222	155947.8418	1679195.057	13.27294662	7.022812605	6.431991471	6.41100612	5.901686814	Coniferous forests
-117.9166672	53.41666701	16409.34	24798.77	20620.93	10	77.5	281889.3945	2207529.336	13.91977816	10.46025909	9.65740437	9.600686775	9.106334633	Coniferous forests
-117.7500006	53.41666701	16409.34	24798.77	20620.93	10	77.5	281889.3945	2207529.336	13.91977816	10.46025909	9.65740437	9.600686775	9.106334633	Coniferous forests
-117.5833339	53.41666701	16409.34	24798.77	20620.93	10	77.5	281889.3945	2207529.336	13.91977816	10.46025909	9.65740437	9.600686775	9.106334633	Coniferous forests
-117.4166672	53.41666701	16409.34	24798.77	20620.93	10	77.5	281889.3945	2207529.336	13.91977816	10.46025909	9.65740437	9.600686775	9.106334633	Coniferous forests
-117.2500006	53.41666701	16409.34	24798.77	20620.93	10	77.5	281889.3945	2207529.336	13.91977816	10.46025909	9.65740437	9.600686775	9.106334633	Coniferous forests
-117.0833339	53.41666701	16409.34	24798.77	20620.93	10	77.5	281889.3945	2207529.336	13.91977816	10.46025909	9.65740437	9.600686775	9.106334633	Coniferous forests
-116.9166673	53.41666701	33378.63	68635.91	59640.82	13.13888889	75.22222222	311999.042	1883275.578	15.90773156	13.70305745	13.33657699	13.01981756	11.89814358	Coniferous forests
-116.7500006	53.41666701	33378.63	68635.91	59640.82	13.13888889	75.22222222	311999.042	1883275.578	15.90773156	13.70305745	13.33657699	13.01981756	11.89814358	Coniferous forests
-116.5833339	53.41666701	33378.63	68635.91	59640.82	13.13888889	75.22222222	311999.042	1883275.578	15.90773156	13.70305745	13.33657699	13.01981756	11.89814358	Coniferous forests
-116.4166673	53.41666701	33378.63	68635.91	59640.82	13.13888889	75.22222222	311999.042	1883275.578	15.90773156	13.70305745	13.33657699	13.01981756	11.89814358	Coniferous forests
-116.2500006	53.41666701	33378.63	68635.91	59640.82	13.13888889	75.22222222	311999.042	1883275.578	15.90773156	13.70305745	13.33657699	13.01981756	11.89814358	Coniferous forests
-116.0833339	53.41666701	33378.63	68635.91	59640.82	13.13888889	75.22222222	311999.042	1883275.578	15.90773156	13.70305745	13.33657699	13.01981756	11.89814358	Coniferous forests
-115.9166673	53.41666701	28097.52	55493.99	47096.67	27.37822681	60.36616177	243249.9578	667212.7838	14.86723622	12.6379514	12.04475739	11.75598836	11.00089624	Coniferous forests
-115.7500006	53.41666701	28097.52	55493.99	47096.67	27.37822681	60.36616177	243249.9578	667212.7838	14.86723622	12.6379514	12.04475739	11.75598836	11.00089624	Coniferous forests
-115.5833339	53.41666701	28097.52	55493.99	47096.67	27.37822681	60.36616177	243249.9578	667212.7838	14.86723622	12.6379514	12.04475739	11.75598836	11.00089624	Coniferous forests
-115.4166673	53.41666701	28097.52	55493.99	47096.67	27.37822681	60.36616177	243249.9578	667212.7838	14.86723622	12.6379514	12.04475739	11.75598836	11.00089624	Coniferous forests
-115.2500006	53.41666701	28097.52	55493.99	47096.67	27.37822681	60.36616177	243249.9578	667212.7838	14.86723622	12.6379514	12.04475739	11.75598836	11.00089624	Coniferous forests
-115.0833339	53.41666701	28097.52	55493.99	47096.67	27.37822681	60.36616177	243249.9578	667212.7838	14.86723622	12.6379514	12.04475739	11.75598836	11.00089624	Coniferous forests
86.24999753	53.41666701	5441.051	4749.198	2224.905	24.80555556	65.55555556	363351.8655	1156355.047	11.30300879	9.708302471	8.829167234	8.014585098	7.629133834	Coniferous forests
86.4166642	53.41666701	5441.051	4749.198	2224.905	24.80555556	65.55555556	363351.8655	1156355.047	11.30300879	9.708302471	8.829167234	8.014585098	7.629133834	Coniferous forests
86.58333086	53.41666701	5441.051	4749.198	2224.905	24.80555556	65.55555556	363351.8655	1156355.047	11.30300879	9.708302471	8.829167234	8.014585098	7.629133834	Coniferous forests
87.91666418	53.41666701	5862.507	4524.291	2138.862	18.11111111	71.88888889	246521.959	1807625.657	11.74690334	10.05310877	9.104599078	8.311562591	7.938747631	Coniferous forests
88.08333085	53.41666701	5892.554	2798.952	1200.135	15.97222222	78.5	928939.1953	3152879.078	12.48776134	10.09663468	8.847428666	8.893228557	8.958227581	Coniferous forests
88.24999751	53.41666701	5892.554	2798.952	1200.135	15.97222222	78.5	928939.1953	3152879.078	12.48776134	10.09663468	8.847428666	8.893228557	8.958227581	Coniferous forests
88.41666418	53.41666701	5892.554	2798.952	1200.135	15.97222222	78.5	928939.1953	3152879.078	12.48776134	10.09663468	8.847428666	8.893228557	8.958227581	Coniferous forests
88.58333085	53.41666701	5892.554	2798.952	1200.135	15.97222222	78.5	928939.1953	3152879.078	12.48776134	10.09663468	8.847428666	8.893228557	8.958227581	Coniferous forests
88.74999751	53.41666701	5892.554	2798.952	1200.135	15.97222222	78.5	928939.1953	3152879.078	12.48776134	10.09663468	8.847428666	8.893228557	8.958227581	Coniferous forests
88.91666418	53.41666701	5892.554	2798.952	1200.135	15.97222222	78.5	928939.1953	3152879.078	12.48776134	10.09663468	8.847428666	8.893228557	8.958227581	Coniferous forests
125.0833305	53.41666701	21169.72	35785.03	34411.21	19.63888889	65.94444444	267497.1089	1039261.035	16.00668637	13.45110652	12.26595571	11.78206611	10.48181143	Coniferous forests
125.2499972	53.41666701	21169.72	35785.03	34411.21	19.63888889	65.94444444	267497.1089	1039261.035	16.00668637	13.45110652	12.26595571	11.78206611	10.48181143	Coniferous forests
125.4166638	53.41666701	21169.72	35785.03	34411.21	19.63888889	65.94444444	267497.1089	1039261.035	16.00668637	13.45110652	12.26595571	11.78206611	10.48181143	Coniferous forests
125.5833305	53.41666701	21169.72	35785.03	34411.21	19.63888889	65.94444444	267497.1089	1039261.035	16.00668637	13.45110652	12.26595571	11.78206611	10.48181143	Coniferous forests
125.7499972	53.41666701	21169.72	35785.03	34411.21	19.63888889	65.94444444	267497.1089	1039261.035	16.00668637	13.45110652	12.26595571	11.78206611	10.48181143	Coniferous forests
125.9166638	53.41666701	21169.72	35785.03	34411.21	19.63888889	65.94444444	267497.1089	1039261.035	16.00668637	13.45110652	12.26595571	11.78206611	10.48181143	Coniferous forests
-126.9166672	53.25000034	10690.84	4412.78	1508.636	4.75	73.61111111	340999.7537	2825204.953	15.31468882	11.6837013	10.51378104	10.06590429	9.212028702	Coniferous forests
-126.7500005	53.25000034	10690.84	4412.78	1508.636	4.75	73.61111111	340999.7537	2825204.953	15.31468882	11.6837013	10.51378104	10.06590429	9.212028702	Coniferous forests
-126.5833338	53.25000034	10690.84	4412.78	1508.636	4.75	73.61111111	340999.7537	2825204.953	15.31468882	11.6837013	10.51378104	10.06590429	9.212028702	Coniferous forests
-126.4166672	53.25000034	10690.84	4412.78	1508.636	4.75	73.61111111	340999.7537	2825204.953	15.31468882	11.6837013	10.51378104	10.06590429	9.212028702	Coniferous forests
-126.2500005	53.25000034	10690.84	4412.78	1508.636	4.75	73.61111111	340999.7537	2825204.953	15.31468882	11.6837013	10.51378104	10.06590429	9.212028702	Coniferous forests
-126.0833338	53.25000034	10690.84	4412.78	1508.636	4.75	73.61111111	340999.7537	2825204.953	15.31468882	11.6837013	10.51378104	10.06590429	9.212028702	Coniferous forests
-125.9166672	53.25000034	7793.603	3967.351	1760.087	5.277777778	73.05555556	311242.7529	3171331.457	14.020712	11.09701676	9.941453669	9.740950558	9.41624909	Coniferous forests
-125.7500005	53.25000034	7793.603	3967.351	1760.087	5.277777778	73.05555556	311242.7529	3171331.457	14.020712	11.09701676	9.941453669	9.740950558	9.41624909	Coniferous forests
-125.5833338	53.25000034	7793.603	3967.351	1760.087	5.277777778	73.05555556	311242.7529	3171331.457	14.020712	11.09701676	9.941453669	9.740950558	9.41624909	Coniferous forests
-125.4166672	53.25000034	7793.603	3967.351	1760.087	5.277777778	73.05555556	311242.7529	3171331.457	14.020712	11.09701676	9.941453669	9.740950558	9.41624909	Coniferous forests
-125.2500005	53.25000034	7793.603	3967.351	1760.087	5.277777778	73.05555556	311242.7529	3171331.457	14.020712	11.09701676	9.941453669	9.740950558	9.41624909	Coniferous forests
-125.0833338	53.25000034	7793.603	3967.351	1760.087	5.277777778	73.05555556	311242.7529	3171331.457	14.020712	11.09701676	9.941453669	9.740950558	9.41624909	Coniferous forests
-124.9166672	53.25000034	8244.36	4384.49	2008.439	6.388888889	80.38888889	128817.6396	748158.9258	14.25146606	11.26330588	10.12543673	9.911274433	9.491210302	Coniferous forests
-124.7500005	53.25000034	8244.36	4384.49	2008.439	6.388888889	80.38888889	128817.6396	748158.9258	14.25146606	11.26330588	10.12543673	9.911274433	9.491210302	Coniferous forests
-124.5833338	53.25000034	8244.36	4384.49	2008.439	6.388888889	80.38888889	128817.6396	748158.9258	14.25146606	11.26330588	10.12543673	9.911274433	9.491210302	Coniferous forests
-124.4166672	53.25000034	8244.36	4384.49	2008.439	6.388888889	80.38888889	128817.6396	748158.9258	14.25146606	11.26330588	10.12543673	9.911274433	9.491210302	Coniferous forests
-124.2500005	53.25000034	8244.36	4384.49	2008.439	6.388888889	80.38888889	128817.6396	748158.9258	14.25146606	11.26330588	10.12543673	9.911274433	9.491210302	Coniferous forests
-124.0833339	53.25000034	8244.36	4384.49	2008.439	6.388888889	80.38888889	128817.6396	748158.9258	14.25146606	11.26330588	10.12543673	9.911274433	9.491210302	Coniferous forests
-123.9166672	53.25000034	10023.05	8219.309	5145.094	11.80555556	72.63888889	217249.2239	969166.3418	14.37069482	11.42756632	10.53201755	10.15087088	9.367780288	Coniferous forests
-123.7500005	53.25000034	10023.05	8219.309	5145.094	11.80555556	72.63888889	217249.2239	969166.3418	14.37069482	11.42756632	10.53201755	10.15087088	9.367780288	Coniferous forests
-123.5833339	53.25000034	10023.05	8219.309	5145.094	11.80555556	72.63888889	217249.2239	969166.3418	14.37069482	11.42756632	10.53201755	10.15087088	9.367780288	Coniferous forests
-123.4166672	53.25000034	10023.05	8219.309	5145.094	11.80555556	72.63888889	217249.2239	969166.3418	14.37069482	11.42756632	10.53201755	10.15087088	9.367780288	Coniferous forests
-123.2500005	53.25000034	10023.05	8219.309	5145.094	11.80555556	72.63888889	217249.2239	969166.3418	14.37069482	11.42756632	10.53201755	10.15087088	9.367780288	Coniferous forests
-123.0833339	53.25000034	10023.05	8219.309	5145.094	11.80555556	72.63888889	217249.2239	969166.3418	14.37069482	11.42756632	10.53201755	10.15087088	9.367780288	Coniferous forests
-122.9166672	53.25000034	13418.89	15939.62	12303.92	8.055555556	77.77777778	285327.8774	2292071.797	14.0822756	10.62493311	10.24482187	9.784270022	8.659548918	Coniferous forests
-122.7500005	53.25000034	13418.89	15939.62	12303.92	8.055555556	77.77777778	285327.8774	2292071.797	14.0822756	10.62493311	10.24482187	9.784270022	8.659548918	Coniferous forests
-122.5833339	53.25000034	13418.89	15939.62	12303.92	8.055555556	77.77777778	285327.8774	2292071.797	14.0822756	10.62493311	10.24482187	9.784270022	8.659548918	Coniferous forests
-122.4166672	53.25000034	13418.89	15939.62	12303.92	8.055555556	77.77777778	285327.8774	2292071.797	14.0822756	10.62493311	10.24482187	9.784270022	8.659548918	Coniferous forests
-122.2500005	53.25000034	13418.89	15939.62	12303.92	8.055555556	77.77777778	285327.8774	2292071.797	14.0822756	10.62493311	10.24482187	9.784270022	8.659548918	Coniferous forests
-122.0833339	53.25000034	13418.89	15939.62	12303.92	8.055555556	77.77777778	285327.8774	2292071.797	14.0822756	10.62493311	10.24482187	9.784270022	8.659548918	Coniferous forests
-121.9166672	53.25000034	12929.14	5595.793	2918.189	4.722222222	80.27777778	168450.5439	2145392.66	15.34459482	9.791956703	9.481775787	8.580984738	6.717167907	Coniferous forests
-121.7500005	53.25000034	12929.14	5595.793	2918.189	4.722222222	80.27777778	168450.5439	2145392.66	15.34459482	9.791956703	9.481775787	8.580984738	6.717167907	Coniferous forests
-121.5833339	53.25000034	12929.14	5595.793	2918.189	4.722222222	80.27777778	168450.5439	2145392.66	15.34459482	9.791956703	9.481775787	8.580984738	6.717167907	Coniferous forests
-121.4166672	53.25000034	12929.14	5595.793	2918.189	4.722222222	80.27777778	168450.5439	2145392.66	15.34459482	9.791956703	9.481775787	8.580984738	6.717167907	Coniferous forests
-121.2500005	53.25000034	12929.14	5595.793	2918.189	4.722222222	80.27777778	168450.5439	2145392.66	15.34459482	9.791956703	9.481775787	8.580984738	6.717167907	Coniferous forests
-121.0833339	53.25000034	12929.14	5595.793	2918.189	4.722222222	80.27777778	168450.5439	2145392.66	15.34459482	9.791956703	9.481775787	8.580984738	6.717167907	Coniferous forests
-120.9166672	53.25000034	11419.29	7054.125	5240.908	7.777777778	65.27777778	141768.168	1018459.295	13.94000024	8.34031766	7.870084604	7.555541846	6.658610132	Coniferous forests
-120.7500005	53.25000034	11419.29	7054.125	5240.908	7.777777778	65.27777778	141768.168	1018459.295	13.94000024	8.34031766	7.870084604	7.555541846	6.658610132	Coniferous forests
-120.5833339	53.25000034	11419.29	7054.125	5240.908	7.777777778	65.27777778	141768.168	1018459.295	13.94000024	8.34031766	7.870084604	7.555541846	6.658610132	Coniferous forests
-120.4166672	53.25000034	11419.29	7054.125	5240.908	7.777777778	65.27777778	141768.168	1018459.295	13.94000024	8.34031766	7.870084604	7.555541846	6.658610132	Coniferous forests
-120.2500006	53.25000034	11419.29	7054.125	5240.908	7.777777778	65.27777778	141768.168	1018459.295	13.94000024	8.34031766	7.870084604	7.555541846	6.658610132	Coniferous forests
-120.0833339	53.25000034	11419.29	7054.125	5240.908	7.777777778	65.27777778	141768.168	1018459.295	13.94000024	8.34031766	7.870084604	7.555541846	6.658610132	Coniferous forests
-118.9166672	53.25000034	9444.005	5386.07	4261.434	9.305555556	70.97222222	155947.8418	1679195.057	13.27294662	7.022812605	6.431991471	6.41100612	5.901686814	Coniferous forests
-118.7500006	53.25000034	9444.005	5386.07	4261.434	9.305555556	70.97222222	155947.8418	1679195.057	13.27294662	7.022812605	6.431991471	6.41100612	5.901686814	Coniferous forests
-118.5833339	53.25000034	9444.005	5386.07	4261.434	9.305555556	70.97222222	155947.8418	1679195.057	13.27294662	7.022812605	6.431991471	6.41100612	5.901686814	Coniferous forests
-118.4166672	53.25000034	9444.005	5386.07	4261.434	9.305555556	70.97222222	155947.8418	1679195.057	13.27294662	7.022812605	6.431991471	6.41100612	5.901686814	Coniferous forests
-118.2500006	53.25000034	9444.005	5386.07	4261.434	9.305555556	70.97222222	155947.8418	1679195.057	13.27294662	7.022812605	6.431991471	6.41100612	5.901686814	Coniferous forests
-118.0833339	53.25000034	9444.005	5386.07	4261.434	9.305555556	70.97222222	155947.8418	1679195.057	13.27294662	7.022812605	6.431991471	6.41100612	5.901686814	Coniferous forests
-117.9166672	53.25000034	16409.34	24798.77	20620.93	10	77.5	281889.3945	2207529.336	13.91977816	10.46025909	9.65740437	9.600686775	9.106334633	Coniferous forests
-117.7500006	53.25000034	16409.34	24798.77	20620.93	10	77.5	281889.3945	2207529.336	13.91977816	10.46025909	9.65740437	9.600686775	9.106334633	Coniferous forests
-117.5833339	53.25000034	16409.34	24798.77	20620.93	10	77.5	281889.3945	2207529.336	13.91977816	10.46025909	9.65740437	9.600686775	9.106334633	Coniferous forests
-117.4166672	53.25000034	16409.34	24798.77	20620.93	10	77.5	281889.3945	2207529.336	13.91977816	10.46025909	9.65740437	9.600686775	9.106334633	Coniferous forests
-117.2500006	53.25000034	16409.34	24798.77	20620.93	10	77.5	281889.3945	2207529.336	13.91977816	10.46025909	9.65740437	9.600686775	9.106334633	Coniferous forests
-117.0833339	53.25000034	16409.34	24798.77	20620.93	10	77.5	281889.3945	2207529.336	13.91977816	10.46025909	9.65740437	9.600686775	9.106334633	Coniferous forests
-116.9166673	53.25000034	33378.63	68635.91	59640.82	13.13888889	75.22222222	311999.042	1883275.578	15.90773156	13.70305745	13.33657699	13.01981756	11.89814358	Coniferous forests
-116.7500006	53.25000034	33378.63	68635.91	59640.82	13.13888889	75.22222222	311999.042	1883275.578	15.90773156	13.70305745	13.33657699	13.01981756	11.89814358	Coniferous forests
-116.5833339	53.25000034	33378.63	68635.91	59640.82	13.13888889	75.22222222	311999.042	1883275.578	15.90773156	13.70305745	13.33657699	13.01981756	11.89814358	Coniferous forests
-116.4166673	53.25000034	33378.63	68635.91	59640.82	13.13888889	75.22222222	311999.042	1883275.578	15.90773156	13.70305745	13.33657699	13.01981756	11.89814358	Coniferous forests
-116.2500006	53.25000034	33378.63	68635.91	59640.82	13.13888889	75.22222222	311999.042	1883275.578	15.90773156	13.70305745	13.33657699	13.01981756	11.89814358	Coniferous forests
-116.0833339	53.25000034	33378.63	68635.91	59640.82	13.13888889	75.22222222	311999.042	1883275.578	15.90773156	13.70305745	13.33657699	13.01981756	11.89814358	Coniferous forests
-115.9166673	53.25000034	28097.52	55493.99	47096.67	27.37822681	60.36616177	243249.9578	667212.7838	14.86723622	12.6379514	12.04475739	11.75598836	11.00089624	Coniferous forests
-115.7500006	53.25000034	28097.52	55493.99	47096.67	27.37822681	60.36616177	243249.9578	667212.7838	14.86723622	12.6379514	12.04475739	11.75598836	11.00089624	Coniferous forests
-115.5833339	53.25000034	28097.52	55493.99	47096.67	27.37822681	60.36616177	243249.9578	667212.7838	14.86723622	12.6379514	12.04475739	11.75598836	11.00089624	Coniferous forests
-115.4166673	53.25000034	28097.52	55493.99	47096.67	27.37822681	60.36616177	243249.9578	667212.7838	14.86723622	12.6379514	12.04475739	11.75598836	11.00089624	Coniferous forests
-115.2500006	53.25000034	28097.52	55493.99	47096.67	27.37822681	60.36616177	243249.9578	667212.7838	14.86723622	12.6379514	12.04475739	11.75598836	11.00089624	Coniferous forests
-115.0833339	53.25000034	28097.52	55493.99	47096.67	27.37822681	60.36616177	243249.9578	667212.7838	14.86723622	12.6379514	12.04475739	11.75598836	11.00089624	Coniferous forests
86.4166642	53.25000034	5441.051	4749.198	2224.905	24.80555556	65.55555556	363351.8655	1156355.047	11.30300879	9.708302471	8.829167234	8.014585098	7.629133834	Coniferous forests
86.58333086	53.25000034	5441.051	4749.198	2224.905	24.80555556	65.55555556	363351.8655	1156355.047	11.30300879	9.708302471	8.829167234	8.014585098	7.629133834	Coniferous forests
87.58333085	53.25000034	5862.507	4524.291	2138.862	18.11111111	71.88888889	246521.959	1807625.657	11.74690334	10.05310877	9.104599078	8.311562591	7.938747631	Coniferous forests
87.74999752	53.25000034	5862.507	4524.291	2138.862	18.11111111	71.88888889	246521.959	1807625.657	11.74690334	10.05310877	9.104599078	8.311562591	7.938747631	Coniferous forests
87.91666418	53.25000034	5862.507	4524.291	2138.862	18.11111111	71.88888889	246521.959	1807625.657	11.74690334	10.05310877	9.104599078	8.311562591	7.938747631	Coniferous forests
88.08333085	53.25000034	5892.554	2798.952	1200.135	15.97222222	78.5	928939.1953	3152879.078	12.48776134	10.09663468	8.847428666	8.893228557	8.958227581	Coniferous forests
88.24999751	53.25000034	5892.554	2798.952	1200.135	15.97222222	78.5	928939.1953	3152879.078	12.48776134	10.09663468	8.847428666	8.893228557	8.958227581	Coniferous forests
88.41666418	53.25000034	5892.554	2798.952	1200.135	15.97222222	78.5	928939.1953	3152879.078	12.48776134	10.09663468	8.847428666	8.893228557	8.958227581	Coniferous forests
88.58333085	53.25000034	5892.554	2798.952	1200.135	15.97222222	78.5	928939.1953	3152879.078	12.48776134	10.09663468	8.847428666	8.893228557	8.958227581	Coniferous forests
88.74999751	53.25000034	5892.554	2798.952	1200.135	15.97222222	78.5	928939.1953	3152879.078	12.48776134	10.09663468	8.847428666	8.893228557	8.958227581	Coniferous forests
88.91666418	53.25000034	5892.554	2798.952	1200.135	15.97222222	78.5	928939.1953	3152879.078	12.48776134	10.09663468	8.847428666	8.893228557	8.958227581	Coniferous forests
125.0833305	53.25000034	21169.72	35785.03	34411.21	19.63888889	65.94444444	267497.1089	1039261.035	16.00668637	13.45110652	12.26595571	11.78206611	10.48181143	Coniferous forests
125.2499972	53.25000034	21169.72	35785.03	34411.21	19.63888889	65.94444444	267497.1089	1039261.035	16.00668637	13.45110652	12.26595571	11.78206611	10.48181143	Coniferous forests
125.4166638	53.25000034	21169.72	35785.03	34411.21	19.63888889	65.94444444	267497.1089	1039261.035	16.00668637	13.45110652	12.26595571	11.78206611	10.48181143	Coniferous forests
125.5833305	53.25000034	21169.72	35785.03	34411.21	19.63888889	65.94444444	267497.1089	1039261.035	16.00668637	13.45110652	12.26595571	11.78206611	10.48181143	Coniferous forests
125.7499972	53.25000034	21169.72	35785.03	34411.21	19.63888889	65.94444444	267497.1089	1039261.035	16.00668637	13.45110652	12.26595571	11.78206611	10.48181143	Coniferous forests
125.9166638	53.25000034	21169.72	35785.03	34411.21	19.63888889	65.94444444	267497.1089	1039261.035	16.00668637	13.45110652	12.26595571	11.78206611	10.48181143	Coniferous forests
-126.9166672	53.08333368	10690.84	4412.78	1508.636	4.75	73.61111111	340999.7537	2825204.953	15.31468882	11.6837013	10.51378104	10.06590429	9.212028702	Coniferous forests
-126.7500005	53.08333368	10690.84	4412.78	1508.636	4.75	73.61111111	340999.7537	2825204.953	15.31468882	11.6837013	10.51378104	10.06590429	9.212028702	Coniferous forests
-126.5833338	53.08333368	10690.84	4412.78	1508.636	4.75	73.61111111	340999.7537	2825204.953	15.31468882	11.6837013	10.51378104	10.06590429	9.212028702	Coniferous forests
-126.4166672	53.08333368	10690.84	4412.78	1508.636	4.75	73.61111111	340999.7537	2825204.953	15.31468882	11.6837013	10.51378104	10.06590429	9.212028702	Coniferous forests
-126.2500005	53.08333368	10690.84	4412.78	1508.636	4.75	73.61111111	340999.7537	2825204.953	15.31468882	11.6837013	10.51378104	10.06590429	9.212028702	Coniferous forests
-126.0833338	53.08333368	10690.84	4412.78	1508.636	4.75	73.61111111	340999.7537	2825204.953	15.31468882	11.6837013	10.51378104	10.06590429	9.212028702	Coniferous forests
-125.9166672	53.08333368	7793.603	3967.351	1760.087	5.277777778	73.05555556	311242.7529	3171331.457	14.020712	11.09701676	9.941453669	9.740950558	9.41624909	Coniferous forests
-125.7500005	53.08333368	7793.603	3967.351	1760.087	5.277777778	73.05555556	311242.7529	3171331.457	14.020712	11.09701676	9.941453669	9.740950558	9.41624909	Coniferous forests
-125.5833338	53.08333368	7793.603	3967.351	1760.087	5.277777778	73.05555556	311242.7529	3171331.457	14.020712	11.09701676	9.941453669	9.740950558	9.41624909	Coniferous forests
-125.4166672	53.08333368	7793.603	3967.351	1760.087	5.277777778	73.05555556	311242.7529	3171331.457	14.020712	11.09701676	9.941453669	9.740950558	9.41624909	Coniferous forests
-125.2500005	53.08333368	7793.603	3967.351	1760.087	5.277777778	73.05555556	311242.7529	3171331.457	14.020712	11.09701676	9.941453669	9.740950558	9.41624909	Coniferous forests
-125.0833338	53.08333368	7793.603	3967.351	1760.087	5.277777778	73.05555556	311242.7529	3171331.457	14.020712	11.09701676	9.941453669	9.740950558	9.41624909	Coniferous forests
-124.9166672	53.08333368	8244.36	4384.49	2008.439	6.388888889	80.38888889	128817.6396	748158.9258	14.25146606	11.26330588	10.12543673	9.911274433	9.491210302	Coniferous forests
-124.7500005	53.08333368	8244.36	4384.49	2008.439	6.388888889	80.38888889	128817.6396	748158.9258	14.25146606	11.26330588	10.12543673	9.911274433	9.491210302	Coniferous forests
-124.5833338	53.08333368	8244.36	4384.49	2008.439	6.388888889	80.38888889	128817.6396	748158.9258	14.25146606	11.26330588	10.12543673	9.911274433	9.491210302	Coniferous forests
-124.4166672	53.08333368	8244.36	4384.49	2008.439	6.388888889	80.38888889	128817.6396	748158.9258	14.25146606	11.26330588	10.12543673	9.911274433	9.491210302	Coniferous forests
-124.2500005	53.08333368	8244.36	4384.49	2008.439	6.388888889	80.38888889	128817.6396	748158.9258	14.25146606	11.26330588	10.12543673	9.911274433	9.491210302	Coniferous forests
-124.0833339	53.08333368	8244.36	4384.49	2008.439	6.388888889	80.38888889	128817.6396	748158.9258	14.25146606	11.26330588	10.12543673	9.911274433	9.491210302	Coniferous forests
-123.9166672	53.08333368	10023.05	8219.309	5145.094	11.80555556	72.63888889	217249.2239	969166.3418	14.37069482	11.42756632	10.53201755	10.15087088	9.367780288	Coniferous forests
-123.7500005	53.08333368	10023.05	8219.309	5145.094	11.80555556	72.63888889	217249.2239	969166.3418	14.37069482	11.42756632	10.53201755	10.15087088	9.367780288	Coniferous forests
-123.5833339	53.08333368	10023.05	8219.309	5145.094	11.80555556	72.63888889	217249.2239	969166.3418	14.37069482	11.42756632	10.53201755	10.15087088	9.367780288	Coniferous forests
-123.4166672	53.08333368	10023.05	8219.309	5145.094	11.80555556	72.63888889	217249.2239	969166.3418	14.37069482	11.42756632	10.53201755	10.15087088	9.367780288	Coniferous forests
-123.2500005	53.08333368	10023.05	8219.309	5145.094	11.80555556	72.63888889	217249.2239	969166.3418	14.37069482	11.42756632	10.53201755	10.15087088	9.367780288	Coniferous forests
-123.0833339	53.08333368	10023.05	8219.309	5145.094	11.80555556	72.63888889	217249.2239	969166.3418	14.37069482	11.42756632	10.53201755	10.15087088	9.367780288	Coniferous forests
-122.9166672	53.08333368	13418.89	15939.62	12303.92	8.055555556	77.77777778	285327.8774	2292071.797	14.0822756	10.62493311	10.24482187	9.784270022	8.659548918	Coniferous forests
-122.7500005	53.08333368	13418.89	15939.62	12303.92	8.055555556	77.77777778	285327.8774	2292071.797	14.0822756	10.62493311	10.24482187	9.784270022	8.659548918	Coniferous forests
-122.5833339	53.08333368	13418.89	15939.62	12303.92	8.055555556	77.77777778	285327.8774	2292071.797	14.0822756	10.62493311	10.24482187	9.784270022	8.659548918	Coniferous forests
-122.4166672	53.08333368	13418.89	15939.62	12303.92	8.055555556	77.77777778	285327.8774	2292071.797	14.0822756	10.62493311	10.24482187	9.784270022	8.659548918	Coniferous forests
-122.2500005	53.08333368	13418.89	15939.62	12303.92	8.055555556	77.77777778	285327.8774	2292071.797	14.0822756	10.62493311	10.24482187	9.784270022	8.659548918	Coniferous forests
-122.0833339	53.08333368	13418.89	15939.62	12303.92	8.055555556	77.77777778	285327.8774	2292071.797	14.0822756	10.62493311	10.24482187	9.784270022	8.659548918	Coniferous forests
-121.9166672	53.08333368	12929.14	5595.793	2918.189	4.722222222	80.27777778	168450.5439	2145392.66	15.34459482	9.791956703	9.481775787	8.580984738	6.717167907	Coniferous forests
-121.7500005	53.08333368	12929.14	5595.793	2918.189	4.722222222	80.27777778	168450.5439	2145392.66	15.34459482	9.791956703	9.481775787	8.580984738	6.717167907	Coniferous forests
-121.5833339	53.08333368	12929.14	5595.793	2918.189	4.722222222	80.27777778	168450.5439	2145392.66	15.34459482	9.791956703	9.481775787	8.580984738	6.717167907	Coniferous forests
-121.4166672	53.08333368	12929.14	5595.793	2918.189	4.722222222	80.27777778	168450.5439	2145392.66	15.34459482	9.791956703	9.481775787	8.580984738	6.717167907	Coniferous forests
-121.2500005	53.08333368	12929.14	5595.793	2918.189	4.722222222	80.27777778	168450.5439	2145392.66	15.34459482	9.791956703	9.481775787	8.580984738	6.717167907	Coniferous forests
-121.0833339	53.08333368	12929.14	5595.793	2918.189	4.722222222	80.27777778	168450.5439	2145392.66	15.34459482	9.791956703	9.481775787	8.580984738	6.717167907	Coniferous forests
-120.9166672	53.08333368	11419.29	7054.125	5240.908	7.777777778	65.27777778	141768.168	1018459.295	13.94000024	8.34031766	7.870084604	7.555541846	6.658610132	Coniferous forests
-120.7500005	53.08333368	11419.29	7054.125	5240.908	7.777777778	65.27777778	141768.168	1018459.295	13.94000024	8.34031766	7.870084604	7.555541846	6.658610132	Coniferous forests
-120.5833339	53.08333368	11419.29	7054.125	5240.908	7.777777778	65.27777778	141768.168	1018459.295	13.94000024	8.34031766	7.870084604	7.555541846	6.658610132	Coniferous forests
-120.4166672	53.08333368	11419.29	7054.125	5240.908	7.777777778	65.27777778	141768.168	1018459.295	13.94000024	8.34031766	7.870084604	7.555541846	6.658610132	Coniferous forests
-120.2500006	53.08333368	11419.29	7054.125	5240.908	7.777777778	65.27777778	141768.168	1018459.295	13.94000024	8.34031766	7.870084604	7.555541846	6.658610132	Coniferous forests
-120.0833339	53.08333368	11419.29	7054.125	5240.908	7.777777778	65.27777778	141768.168	1018459.295	13.94000024	8.34031766	7.870084604	7.555541846	6.658610132	Coniferous forests
-118.9166672	53.08333368	9444.005	5386.07	4261.434	9.305555556	70.97222222	155947.8418	1679195.057	13.27294662	7.022812605	6.431991471	6.41100612	5.901686814	Coniferous forests
-118.7500006	53.08333368	9444.005	5386.07	4261.434	9.305555556	70.97222222	155947.8418	1679195.057	13.27294662	7.022812605	6.431991471	6.41100612	5.901686814	Coniferous forests
-118.5833339	53.08333368	9444.005	5386.07	4261.434	9.305555556	70.97222222	155947.8418	1679195.057	13.27294662	7.022812605	6.431991471	6.41100612	5.901686814	Coniferous forests
-118.4166672	53.08333368	9444.005	5386.07	4261.434	9.305555556	70.97222222	155947.8418	1679195.057	13.27294662	7.022812605	6.431991471	6.41100612	5.901686814	Coniferous forests
-118.2500006	53.08333368	9444.005	5386.07	4261.434	9.305555556	70.97222222	155947.8418	1679195.057	13.27294662	7.022812605	6.431991471	6.41100612	5.901686814	Coniferous forests
-118.0833339	53.08333368	9444.005	5386.07	4261.434	9.305555556	70.97222222	155947.8418	1679195.057	13.27294662	7.022812605	6.431991471	6.41100612	5.901686814	Coniferous forests
-117.9166672	53.08333368	16409.34	24798.77	20620.93	10	77.5	281889.3945	2207529.336	13.91977816	10.46025909	9.65740437	9.600686775	9.106334633	Coniferous forests
-117.7500006	53.08333368	16409.34	24798.77	20620.93	10	77.5	281889.3945	2207529.336	13.91977816	10.46025909	9.65740437	9.600686775	9.106334633	Coniferous forests
-117.5833339	53.08333368	16409.34	24798.77	20620.93	10	77.5	281889.3945	2207529.336	13.91977816	10.46025909	9.65740437	9.600686775	9.106334633	Coniferous forests
-117.4166672	53.08333368	16409.34	24798.77	20620.93	10	77.5	281889.3945	2207529.336	13.91977816	10.46025909	9.65740437	9.600686775	9.106334633	Coniferous forests
-117.2500006	53.08333368	16409.34	24798.77	20620.93	10	77.5	281889.3945	2207529.336	13.91977816	10.46025909	9.65740437	9.600686775	9.106334633	Coniferous forests
-117.0833339	53.08333368	16409.34	24798.77	20620.93	10	77.5	281889.3945	2207529.336	13.91977816	10.46025909	9.65740437	9.600686775	9.106334633	Coniferous forests
-116.9166673	53.08333368	33378.63	68635.91	59640.82	13.13888889	75.22222222	311999.042	1883275.578	15.90773156	13.70305745	13.33657699	13.01981756	11.89814358	Coniferous forests
-116.7500006	53.08333368	33378.63	68635.91	59640.82	13.13888889	75.22222222	311999.042	1883275.578	15.90773156	13.70305745	13.33657699	13.01981756	11.89814358	Coniferous forests
-116.5833339	53.08333368	33378.63	68635.91	59640.82	13.13888889	75.22222222	311999.042	1883275.578	15.90773156	13.70305745	13.33657699	13.01981756	11.89814358	Coniferous forests
-116.4166673	53.08333368	33378.63	68635.91	59640.82	13.13888889	75.22222222	311999.042	1883275.578	15.90773156	13.70305745	13.33657699	13.01981756	11.89814358	Coniferous forests
-116.2500006	53.08333368	33378.63	68635.91	59640.82	13.13888889	75.22222222	311999.042	1883275.578	15.90773156	13.70305745	13.33657699	13.01981756	11.89814358	Coniferous forests
-116.0833339	53.08333368	33378.63	68635.91	59640.82	13.13888889	75.22222222	311999.042	1883275.578	15.90773156	13.70305745	13.33657699	13.01981756	11.89814358	Coniferous forests
-115.9166673	53.08333368	28097.52	55493.99	47096.67	27.37822681	60.36616177	243249.9578	667212.7838	14.86723622	12.6379514	12.04475739	11.75598836	11.00089624	Coniferous forests
-115.7500006	53.08333368	28097.52	55493.99	47096.67	27.37822681	60.36616177	243249.9578	667212.7838	14.86723622	12.6379514	12.04475739	11.75598836	11.00089624	Coniferous forests
-115.5833339	53.08333368	28097.52	55493.99	47096.67	27.37822681	60.36616177	243249.9578	667212.7838	14.86723622	12.6379514	12.04475739	11.75598836	11.00089624	Coniferous forests
-115.4166673	53.08333368	28097.52	55493.99	47096.67	27.37822681	60.36616177	243249.9578	667212.7838	14.86723622	12.6379514	12.04475739	11.75598836	11.00089624	Coniferous forests
-115.2500006	53.08333368	28097.52	55493.99	47096.67	27.37822681	60.36616177	243249.9578	667212.7838	14.86723622	12.6379514	12.04475739	11.75598836	11.00089624	Coniferous forests
-115.0833339	53.08333368	28097.52	55493.99	47096.67	27.37822681	60.36616177	243249.9578	667212.7838	14.86723622	12.6379514	12.04475739	11.75598836	11.00089624	Coniferous forests
86.4166642	53.08333368	5441.051	4749.198	2224.905	24.80555556	65.55555556	363351.8655	1156355.047	11.30300879	9.708302471	8.829167234	8.014585098	7.629133834	Coniferous forests
86.58333086	53.08333368	5441.051	4749.198	2224.905	24.80555556	65.55555556	363351.8655	1156355.047	11.30300879	9.708302471	8.829167234	8.014585098	7.629133834	Coniferous forests
86.74999753	53.08333368	5441.051	4749.198	2224.905	24.80555556	65.55555556	363351.8655	1156355.047	11.30300879	9.708302471	8.829167234	8.014585098	7.629133834	Coniferous forests
87.41666419	53.08333368	5862.507	4524.291	2138.862	18.11111111	71.88888889	246521.959	1807625.657	11.74690334	10.05310877	9.104599078	8.311562591	7.938747631	Coniferous forests
87.58333085	53.08333368	5862.507	4524.291	2138.862	18.11111111	71.88888889	246521.959	1807625.657	11.74690334	10.05310877	9.104599078	8.311562591	7.938747631	Coniferous forests
87.74999752	53.08333368	5862.507	4524.291	2138.862	18.11111111	71.88888889	246521.959	1807625.657	11.74690334	10.05310877	9.104599078	8.311562591	7.938747631	Coniferous forests
87.91666418	53.08333368	5862.507	4524.291	2138.862	18.11111111	71.88888889	246521.959	1807625.657	11.74690334	10.05310877	9.104599078	8.311562591	7.938747631	Coniferous forests
88.08333085	53.08333368	5892.554	2798.952	1200.135	15.97222222	78.5	928939.1953	3152879.078	12.48776134	10.09663468	8.847428666	8.893228557	8.958227581	Coniferous forests
88.24999751	53.08333368	5892.554	2798.952	1200.135	15.97222222	78.5	928939.1953	3152879.078	12.48776134	10.09663468	8.847428666	8.893228557	8.958227581	Coniferous forests
88.41666418	53.08333368	5892.554	2798.952	1200.135	15.97222222	78.5	928939.1953	3152879.078	12.48776134	10.09663468	8.847428666	8.893228557	8.958227581	Coniferous forests
88.58333085	53.08333368	5892.554	2798.952	1200.135	15.97222222	78.5	928939.1953	3152879.078	12.48776134	10.09663468	8.847428666	8.893228557	8.958227581	Coniferous forests
88.74999751	53.08333368	5892.554	2798.952	1200.135	15.97222222	78.5	928939.1953	3152879.078	12.48776134	10.09663468	8.847428666	8.893228557	8.958227581	Coniferous forests
88.91666418	53.08333368	5892.554	2798.952	1200.135	15.97222222	78.5	928939.1953	3152879.078	12.48776134	10.09663468	8.847428666	8.893228557	8.958227581	Coniferous forests
125.0833305	53.08333368	21169.72	35785.03	34411.21	19.63888889	65.94444444	267497.1089	1039261.035	16.00668637	13.45110652	12.26595571	11.78206611	10.48181143	Coniferous forests
125.2499972	53.08333368	21169.72	35785.03	34411.21	19.63888889	65.94444444	267497.1089	1039261.035	16.00668637	13.45110652	12.26595571	11.78206611	10.48181143	Coniferous forests
-127.7500005	52.91666701	13569.21	4427.364	1774.775	3.333333333	38.44444444	466189.647	1389908.921	16.91633044	11.58949306	11.19073513	10.05843982	8.227004687	Coniferous forests
-127.5833338	52.91666701	13569.21	4427.364	1774.775	3.333333333	38.44444444	466189.647	1389908.921	16.91633044	11.58949306	11.19073513	10.05843982	8.227004687	Coniferous forests
-127.4166672	52.91666701	13569.21	4427.364	1774.775	3.333333333	38.44444444	466189.647	1389908.921	16.91633044	11.58949306	11.19073513	10.05843982	8.227004687	Coniferous forests
-127.2500005	52.91666701	13569.21	4427.364	1774.775	3.333333333	38.44444444	466189.647	1389908.921	16.91633044	11.58949306	11.19073513	10.05843982	8.227004687	Coniferous forests
-127.0833338	52.91666701	13569.21	4427.364	1774.775	3.333333333	38.44444444	466189.647	1389908.921	16.91633044	11.58949306	11.19073513	10.05843982	8.227004687	Coniferous forests
-126.9166672	52.91666701	12750.8	3799.071	957.7736	13.85714286	52.54285714	215548.6409	605119.0409	15.78781713	10.06242874	9.706187566	8.677825027	6.621099008	Coniferous forests
-126.7500005	52.91666701	12750.8	3799.071	957.7736	13.85714286	52.54285714	215548.6409	605119.0409	15.78781713	10.06242874	9.706187566	8.677825027	6.621099008	Coniferous forests
-126.5833338	52.91666701	12750.8	3799.071	957.7736	13.85714286	52.54285714	215548.6409	605119.0409	15.78781713	10.06242874	9.706187566	8.677825027	6.621099008	Coniferous forests
-126.4166672	52.91666701	12750.8	3799.071	957.7736	13.85714286	52.54285714	215548.6409	605119.0409	15.78781713	10.06242874	9.706187566	8.677825027	6.621099008	Coniferous forests
-126.2500005	52.91666701	12750.8	3799.071	957.7736	13.85714286	52.54285714	215548.6409	605119.0409	15.78781713	10.06242874	9.706187566	8.677825027	6.621099008	Coniferous forests
-126.0833338	52.91666701	12750.8	3799.071	957.7736	13.85714286	52.54285714	215548.6409	605119.0409	15.78781713	10.06242874	9.706187566	8.677825027	6.621099008	Coniferous forests
-125.9166672	52.91666701	9971.9	4115.306	1466.621	7.111111111	78.72222222	173295.1572	759297.3965	14.63901141	10.79596432	9.844076872	9.303449803	8.409297162	Coniferous forests
-125.7500005	52.91666701	9971.9	4115.306	1466.621	7.111111111	78.72222222	173295.1572	759297.3965	14.63901141	10.79596432	9.844076872	9.303449803	8.409297162	Coniferous forests
-125.5833338	52.91666701	9971.9	4115.306	1466.621	7.111111111	78.72222222	173295.1572	759297.3965	14.63901141	10.79596432	9.844076872	9.303449803	8.409297162	Coniferous forests
-125.4166672	52.91666701	9971.9	4115.306	1466.621	7.111111111	78.72222222	173295.1572	759297.3965	14.63901141	10.79596432	9.844076872	9.303449803	8.409297162	Coniferous forests
-125.2500005	52.91666701	9971.9	4115.306	1466.621	7.111111111	78.72222222	173295.1572	759297.3965	14.63901141	10.79596432	9.844076872	9.303449803	8.409297162	Coniferous forests
-125.0833338	52.91666701	9971.9	4115.306	1466.621	7.111111111	78.72222222	173295.1572	759297.3965	14.63901141	10.79596432	9.844076872	9.303449803	8.409297162	Coniferous forests
-124.9166672	52.91666701	11212.91	12848.21	9218.816	5.555555556	88.11111111	138052.6736	1294281.129	13.78164188	11.2198569	10.45638977	9.86407921	9.018363953	Coniferous forests
-124.7500005	52.91666701	11212.91	12848.21	9218.816	5.555555556	88.11111111	138052.6736	1294281.129	13.78164188	11.2198569	10.45638977	9.86407921	9.018363953	Coniferous forests
-124.5833338	52.91666701	11212.91	12848.21	9218.816	5.555555556	88.11111111	138052.6736	1294281.129	13.78164188	11.2198569	10.45638977	9.86407921	9.018363953	Coniferous forests
-124.4166672	52.91666701	11212.91	12848.21	9218.816	5.555555556	88.11111111	138052.6736	1294281.129	13.78164188	11.2198569	10.45638977	9.86407921	9.018363953	Coniferous forests
-124.2500005	52.91666701	11212.91	12848.21	9218.816	5.555555556	88.11111111	138052.6736	1294281.129	13.78164188	11.2198569	10.45638977	9.86407921	9.018363953	Coniferous forests
-124.0833339	52.91666701	11212.91	12848.21	9218.816	5.555555556	88.11111111	138052.6736	1294281.129	13.78164188	11.2198569	10.45638977	9.86407921	9.018363953	Coniferous forests
-123.9166672	52.91666701	10952.42	13403.62	9730.489	10.69444444	78.75	134035.3794	1138912.57	13.36766911	10.95489968	10.26964352	9.608393696	8.784232895	Coniferous forests
-123.7500005	52.91666701	10952.42	13403.62	9730.489	10.69444444	78.75	134035.3794	1138912.57	13.36766911	10.95489968	10.26964352	9.608393696	8.784232895	Coniferous forests
-123.5833339	52.91666701	10952.42	13403.62	9730.489	10.69444444	78.75	134035.3794	1138912.57	13.36766911	10.95489968	10.26964352	9.608393696	8.784232895	Coniferous forests
-123.4166672	52.91666701	10952.42	13403.62	9730.489	10.69444444	78.75	134035.3794	1138912.57	13.36766911	10.95489968	10.26964352	9.608393696	8.784232895	Coniferous forests
-123.2500005	52.91666701	10952.42	13403.62	9730.489	10.69444444	78.75	134035.3794	1138912.57	13.36766911	10.95489968	10.26964352	9.608393696	8.784232895	Coniferous forests
-123.0833339	52.91666701	10952.42	13403.62	9730.489	10.69444444	78.75	134035.3794	1138912.57	13.36766911	10.95489968	10.26964352	9.608393696	8.784232895	Coniferous forests
-122.9166672	52.91666701	8855.367	10284.51	7250.892	10.97222222	77.5	295335.7366	1656184.621	12.58898449	10.3264664	9.690339141	9.038060692	8.422357149	Coniferous forests
-122.7500005	52.91666701	8855.367	10284.51	7250.892	10.97222222	77.5	295335.7366	1656184.621	12.58898449	10.3264664	9.690339141	9.038060692	8.422357149	Coniferous forests
-122.5833339	52.91666701	8855.367	10284.51	7250.892	10.97222222	77.5	295335.7366	1656184.621	12.58898449	10.3264664	9.690339141	9.038060692	8.422357149	Coniferous forests
-122.4166672	52.91666701	8855.367	10284.51	7250.892	10.97222222	77.5	295335.7366	1656184.621	12.58898449	10.3264664	9.690339141	9.038060692	8.422357149	Coniferous forests
-122.2500005	52.91666701	8855.367	10284.51	7250.892	10.97222222	77.5	295335.7366	1656184.621	12.58898449	10.3264664	9.690339141	9.038060692	8.422357149	Coniferous forests
-122.0833339	52.91666701	8855.367	10284.51	7250.892	10.97222222	77.5	295335.7366	1656184.621	12.58898449	10.3264664	9.690339141	9.038060692	8.422357149	Coniferous forests
-121.9166672	52.91666701	9876.504	4621.016	1575.308	6.388888889	82.91666667	201446.424	1320875.848	14.24027223	10.48651886	9.968771617	9.063159916	7.638526479	Coniferous forests
-121.7500005	52.91666701	9876.504	4621.016	1575.308	6.388888889	82.91666667	201446.424	1320875.848	14.24027223	10.48651886	9.968771617	9.063159916	7.638526479	Coniferous forests
-121.5833339	52.91666701	9876.504	4621.016	1575.308	6.388888889	82.91666667	201446.424	1320875.848	14.24027223	10.48651886	9.968771617	9.063159916	7.638526479	Coniferous forests
-121.4166672	52.91666701	9876.504	4621.016	1575.308	6.388888889	82.91666667	201446.424	1320875.848	14.24027223	10.48651886	9.968771617	9.063159916	7.638526479	Coniferous forests
-121.2500005	52.91666701	9876.504	4621.016	1575.308	6.388888889	82.91666667	201446.424	1320875.848	14.24027223	10.48651886	9.968771617	9.063159916	7.638526479	Coniferous forests
-121.0833339	52.91666701	9876.504	4621.016	1575.308	6.388888889	82.91666667	201446.424	1320875.848	14.24027223	10.48651886	9.968771617	9.063159916	7.638526479	Coniferous forests
-120.9166672	52.91666701	12600.11	3691.718	939.6281	6.111111111	68.19444444	115690.0426	879051.436	15.65833603	9.871298154	9.528301213	8.510409051	6.494957977	Coniferous forests
-120.7500005	52.91666701	12600.11	3691.718	939.6281	6.111111111	68.19444444	115690.0426	879051.436	15.65833603	9.871298154	9.528301213	8.510409051	6.494957977	Coniferous forests
-120.5833339	52.91666701	12600.11	3691.718	939.6281	6.111111111	68.19444444	115690.0426	879051.436	15.65833603	9.871298154	9.528301213	8.510409051	6.494957977	Coniferous forests
-120.4166672	52.91666701	12600.11	3691.718	939.6281	6.111111111	68.19444444	115690.0426	879051.436	15.65833603	9.871298154	9.528301213	8.510409051	6.494957977	Coniferous forests
-120.2500006	52.91666701	12600.11	3691.718	939.6281	6.111111111	68.19444444	115690.0426	879051.436	15.65833603	9.871298154	9.528301213	8.510409051	6.494957977	Coniferous forests
-120.0833339	52.91666701	12600.11	3691.718	939.6281	6.111111111	68.19444444	115690.0426	879051.436	15.65833603	9.871298154	9.528301213	8.510409051	6.494957977	Coniferous forests
-119.9166672	52.91666701	12430.32	4044.256	1602.92	6.388888889	57.5	94269.60547	639187.2988	15.41642239	9.588790337	9.123565594	8.297888637	6.625903169	Coniferous forests
-119.7500006	52.91666701	12430.32	4044.256	1602.92	6.388888889	57.5	94269.60547	639187.2988	15.41642239	9.588790337	9.123565594	8.297888637	6.625903169	Coniferous forests
-119.5833339	52.91666701	12430.32	4044.256	1602.92	6.388888889	57.5	94269.60547	639187.2988	15.41642239	9.588790337	9.123565594	8.297888637	6.625903169	Coniferous forests
-119.4166672	52.91666701	12430.32	4044.256	1602.92	6.388888889	57.5	94269.60547	639187.2988	15.41642239	9.588790337	9.123565594	8.297888637	6.625903169	Coniferous forests
-119.2500006	52.91666701	12430.32	4044.256	1602.92	6.388888889	57.5	94269.60547	639187.2988	15.41642239	9.588790337	9.123565594	8.297888637	6.625903169	Coniferous forests
-119.0833339	52.91666701	12430.32	4044.256	1602.92	6.388888889	57.5	94269.60547	639187.2988	15.41642239	9.588790337	9.123565594	8.297888637	6.625903169	Coniferous forests
-116.9166673	52.91666701	15965.08	16502.52	14119.1	6.944444444	73.66666667	393920.826	1618971.037	13.84928764	8.382020209	7.865294443	7.771184365	7.097393182	Coniferous forests
-116.7500006	52.91666701	15965.08	16502.52	14119.1	6.944444444	73.66666667	393920.826	1618971.037	13.84928764	8.382020209	7.865294443	7.771184365	7.097393182	Coniferous forests
-116.5833339	52.91666701	15965.08	16502.52	14119.1	6.944444444	73.66666667	393920.826	1618971.037	13.84928764	8.382020209	7.865294443	7.771184365	7.097393182	Coniferous forests
-116.4166673	52.91666701	15965.08	16502.52	14119.1	6.944444444	73.66666667	393920.826	1618971.037	13.84928764	8.382020209	7.865294443	7.771184365	7.097393182	Coniferous forests
-116.2500006	52.91666701	15965.08	16502.52	14119.1	6.944444444	73.66666667	393920.826	1618971.037	13.84928764	8.382020209	7.865294443	7.771184365	7.097393182	Coniferous forests
-116.0833339	52.91666701	15965.08	16502.52	14119.1	6.944444444	73.66666667	393920.826	1618971.037	13.84928764	8.382020209	7.865294443	7.771184365	7.097393182	Coniferous forests
-115.9166673	52.91666701	24034.53	45289.68	38635.49	13.45566781	75.57070711	735975.9561	1920267.625	14.76295302	12.09268626	11.46066272	11.28226727	10.49212506	Coniferous forests
-115.7500006	52.91666701	24034.53	45289.68	38635.49	13.45566781	75.57070711	735975.9561	1920267.625	14.76295302	12.09268626	11.46066272	11.28226727	10.49212506	Coniferous forests
-115.5833339	52.91666701	24034.53	45289.68	38635.49	13.45566781	75.57070711	735975.9561	1920267.625	14.76295302	12.09268626	11.46066272	11.28226727	10.49212506	Coniferous forests
-115.4166673	52.91666701	24034.53	45289.68	38635.49	13.45566781	75.57070711	735975.9561	1920267.625	14.76295302	12.09268626	11.46066272	11.28226727	10.49212506	Coniferous forests
-115.2500006	52.91666701	24034.53	45289.68	38635.49	13.45566781	75.57070711	735975.9561	1920267.625	14.76295302	12.09268626	11.46066272	11.28226727	10.49212506	Coniferous forests
-115.0833339	52.91666701	24034.53	45289.68	38635.49	13.45566781	75.57070711	735975.9561	1920267.625	14.76295302	12.09268626	11.46066272	11.28226727	10.49212506	Coniferous forests
87.08333086	52.91666701	5538.873	3751.172	1726.857	70.13888889	24.72222222	3325911.203	1136843.246	12.03643682	9.991044389	8.894904163	8.456814236	8.395104633	Coniferous forests
87.24999752	52.91666701	5538.873	3751.172	1726.857	70.13888889	24.72222222	3325911.203	1136843.246	12.03643682	9.991044389	8.894904163	8.456814236	8.395104633	Coniferous forests
87.41666419	52.91666701	5538.873	3751.172	1726.857	70.13888889	24.72222222	3325911.203	1136843.246	12.03643682	9.991044389	8.894904163	8.456814236	8.395104633	Coniferous forests
87.58333085	52.91666701	5538.873	3751.172	1726.857	70.13888889	24.72222222	3325911.203	1136843.246	12.03643682	9.991044389	8.894904163	8.456814236	8.395104633	Coniferous forests
87.74999752	52.91666701	5538.873	3751.172	1726.857	70.13888889	24.72222222	3325911.203	1136843.246	12.03643682	9.991044389	8.894904163	8.456814236	8.395104633	Coniferous forests
87.91666418	52.91666701	5538.873	3751.172	1726.857	70.13888889	24.72222222	3325911.203	1136843.246	12.03643682	9.991044389	8.894904163	8.456814236	8.395104633	Coniferous forests
127.0833305	52.91666701	23971.44	48665.62	43934.61	17.22222222	64.91666667	390941.7397	1121742.133	15.78202767	12.60306199	11.87694618	11.06984974	9.78301398	Coniferous forests
127.2499972	52.91666701	23971.44	48665.62	43934.61	17.22222222	64.91666667	390941.7397	1121742.133	15.78202767	12.60306199	11.87694618	11.06984974	9.78301398	Coniferous forests
127.4166638	52.91666701	23971.44	48665.62	43934.61	17.22222222	64.91666667	390941.7397	1121742.133	15.78202767	12.60306199	11.87694618	11.06984974	9.78301398	Coniferous forests
127.5833305	52.91666701	23971.44	48665.62	43934.61	17.22222222	64.91666667	390941.7397	1121742.133	15.78202767	12.60306199	11.87694618	11.06984974	9.78301398	Coniferous forests
127.7499971	52.91666701	23971.44	48665.62	43934.61	17.22222222	64.91666667	390941.7397	1121742.133	15.78202767	12.60306199	11.87694618	11.06984974	9.78301398	Coniferous forests
127.9166638	52.91666701	23971.44	48665.62	43934.61	17.22222222	64.91666667	390941.7397	1121742.133	15.78202767	12.60306199	11.87694618	11.06984974	9.78301398	Coniferous forests
128.0833305	52.91666701	30560.53	60300.81	52878.26	13.44444444	70.5	455400.4678	2033403.074	19.21369526	15.54656543	14.42381557	13.87937697	11.49118604	Coniferous forests
128.2499971	52.91666701	30560.53	60300.81	52878.26	13.44444444	70.5	455400.4678	2033403.074	19.21369526	15.54656543	14.42381557	13.87937697	11.49118604	Coniferous forests
128.4166638	52.91666701	30560.53	60300.81	52878.26	13.44444444	70.5	455400.4678	2033403.074	19.21369526	15.54656543	14.42381557	13.87937697	11.49118604	Coniferous forests
128.5833305	52.91666701	30560.53	60300.81	52878.26	13.44444444	70.5	455400.4678	2033403.074	19.21369526	15.54656543	14.42381557	13.87937697	11.49118604	Coniferous forests
128.7499971	52.91666701	30560.53	60300.81	52878.26	13.44444444	70.5	455400.4678	2033403.074	19.21369526	15.54656543	14.42381557	13.87937697	11.49118604	Coniferous forests
128.9166638	52.91666701	30560.53	60300.81	52878.26	13.44444444	70.5	455400.4678	2033403.074	19.21369526	15.54656543	14.42381557	13.87937697	11.49118604	Coniferous forests
-127.4166672	52.75000035	13569.21	4427.364	1774.775	3.333333333	38.44444444	466189.647	1389908.921	16.91633044	11.58949306	11.19073513	10.05843982	8.227004687	Coniferous forests
-127.2500005	52.75000035	13569.21	4427.364	1774.775	3.333333333	38.44444444	466189.647	1389908.921	16.91633044	11.58949306	11.19073513	10.05843982	8.227004687	Coniferous forests
-127.0833338	52.75000035	13569.21	4427.364	1774.775	3.333333333	38.44444444	466189.647	1389908.921	16.91633044	11.58949306	11.19073513	10.05843982	8.227004687	Coniferous forests
-126.9166672	52.75000035	12750.8	3799.071	957.7736	13.85714286	52.54285714	215548.6409	605119.0409	15.78781713	10.06242874	9.706187566	8.677825027	6.621099008	Coniferous forests
-126.7500005	52.75000035	12750.8	3799.071	957.7736	13.85714286	52.54285714	215548.6409	605119.0409	15.78781713	10.06242874	9.706187566	8.677825027	6.621099008	Coniferous forests
-126.5833338	52.75000035	12750.8	3799.071	957.7736	13.85714286	52.54285714	215548.6409	605119.0409	15.78781713	10.06242874	9.706187566	8.677825027	6.621099008	Coniferous forests
-126.4166672	52.75000035	12750.8	3799.071	957.7736	13.85714286	52.54285714	215548.6409	605119.0409	15.78781713	10.06242874	9.706187566	8.677825027	6.621099008	Coniferous forests
-126.2500005	52.75000035	12750.8	3799.071	957.7736	13.85714286	52.54285714	215548.6409	605119.0409	15.78781713	10.06242874	9.706187566	8.677825027	6.621099008	Coniferous forests
-126.0833338	52.75000035	12750.8	3799.071	957.7736	13.85714286	52.54285714	215548.6409	605119.0409	15.78781713	10.06242874	9.706187566	8.677825027	6.621099008	Coniferous forests
-125.9166672	52.75000035	9971.9	4115.306	1466.621	7.111111111	78.72222222	173295.1572	759297.3965	14.63901141	10.79596432	9.844076872	9.303449803	8.409297162	Coniferous forests
-125.7500005	52.75000035	9971.9	4115.306	1466.621	7.111111111	78.72222222	173295.1572	759297.3965	14.63901141	10.79596432	9.844076872	9.303449803	8.409297162	Coniferous forests
-125.5833338	52.75000035	9971.9	4115.306	1466.621	7.111111111	78.72222222	173295.1572	759297.3965	14.63901141	10.79596432	9.844076872	9.303449803	8.409297162	Coniferous forests
-125.4166672	52.75000035	9971.9	4115.306	1466.621	7.111111111	78.72222222	173295.1572	759297.3965	14.63901141	10.79596432	9.844076872	9.303449803	8.409297162	Coniferous forests
-125.2500005	52.75000035	9971.9	4115.306	1466.621	7.111111111	78.72222222	173295.1572	759297.3965	14.63901141	10.79596432	9.844076872	9.303449803	8.409297162	Coniferous forests
-125.0833338	52.75000035	9971.9	4115.306	1466.621	7.111111111	78.72222222	173295.1572	759297.3965	14.63901141	10.79596432	9.844076872	9.303449803	8.409297162	Coniferous forests
-124.9166672	52.75000035	11212.91	12848.21	9218.816	5.555555556	88.11111111	138052.6736	1294281.129	13.78164188	11.2198569	10.45638977	9.86407921	9.018363953	Coniferous forests
-124.7500005	52.75000035	11212.91	12848.21	9218.816	5.555555556	88.11111111	138052.6736	1294281.129	13.78164188	11.2198569	10.45638977	9.86407921	9.018363953	Coniferous forests
-124.5833338	52.75000035	11212.91	12848.21	9218.816	5.555555556	88.11111111	138052.6736	1294281.129	13.78164188	11.2198569	10.45638977	9.86407921	9.018363953	Coniferous forests
-124.4166672	52.75000035	11212.91	12848.21	9218.816	5.555555556	88.11111111	138052.6736	1294281.129	13.78164188	11.2198569	10.45638977	9.86407921	9.018363953	Coniferous forests
-124.2500005	52.75000035	11212.91	12848.21	9218.816	5.555555556	88.11111111	138052.6736	1294281.129	13.78164188	11.2198569	10.45638977	9.86407921	9.018363953	Coniferous forests
-124.0833339	52.75000035	11212.91	12848.21	9218.816	5.555555556	88.11111111	138052.6736	1294281.129	13.78164188	11.2198569	10.45638977	9.86407921	9.018363953	Coniferous forests
-123.9166672	52.75000035	10952.42	13403.62	9730.489	10.69444444	78.75	134035.3794	1138912.57	13.36766911	10.95489968	10.26964352	9.608393696	8.784232895	Coniferous forests
-123.7500005	52.75000035	10952.42	13403.62	9730.489	10.69444444	78.75	134035.3794	1138912.57	13.36766911	10.95489968	10.26964352	9.608393696	8.784232895	Coniferous forests
-123.5833339	52.75000035	10952.42	13403.62	9730.489	10.69444444	78.75	134035.3794	1138912.57	13.36766911	10.95489968	10.26964352	9.608393696	8.784232895	Coniferous forests
-123.4166672	52.75000035	10952.42	13403.62	9730.489	10.69444444	78.75	134035.3794	1138912.57	13.36766911	10.95489968	10.26964352	9.608393696	8.784232895	Coniferous forests
-123.2500005	52.75000035	10952.42	13403.62	9730.489	10.69444444	78.75	134035.3794	1138912.57	13.36766911	10.95489968	10.26964352	9.608393696	8.784232895	Coniferous forests
-123.0833339	52.75000035	10952.42	13403.62	9730.489	10.69444444	78.75	134035.3794	1138912.57	13.36766911	10.95489968	10.26964352	9.608393696	8.784232895	Coniferous forests
-122.9166672	52.75000035	8855.367	10284.51	7250.892	10.97222222	77.5	295335.7366	1656184.621	12.58898449	10.3264664	9.690339141	9.038060692	8.422357149	Coniferous forests
-122.7500005	52.75000035	8855.367	10284.51	7250.892	10.97222222	77.5	295335.7366	1656184.621	12.58898449	10.3264664	9.690339141	9.038060692	8.422357149	Coniferous forests
-122.5833339	52.75000035	8855.367	10284.51	7250.892	10.97222222	77.5	295335.7366	1656184.621	12.58898449	10.3264664	9.690339141	9.038060692	8.422357149	Coniferous forests
-122.4166672	52.75000035	8855.367	10284.51	7250.892	10.97222222	77.5	295335.7366	1656184.621	12.58898449	10.3264664	9.690339141	9.038060692	8.422357149	Coniferous forests
-122.2500005	52.75000035	8855.367	10284.51	7250.892	10.97222222	77.5	295335.7366	1656184.621	12.58898449	10.3264664	9.690339141	9.038060692	8.422357149	Coniferous forests
-122.0833339	52.75000035	8855.367	10284.51	7250.892	10.97222222	77.5	295335.7366	1656184.621	12.58898449	10.3264664	9.690339141	9.038060692	8.422357149	Coniferous forests
-121.9166672	52.75000035	9876.504	4621.016	1575.308	6.388888889	82.91666667	201446.424	1320875.848	14.24027223	10.48651886	9.968771617	9.063159916	7.638526479	Coniferous forests
-121.7500005	52.75000035	9876.504	4621.016	1575.308	6.388888889	82.91666667	201446.424	1320875.848	14.24027223	10.48651886	9.968771617	9.063159916	7.638526479	Coniferous forests
-121.5833339	52.75000035	9876.504	4621.016	1575.308	6.388888889	82.91666667	201446.424	1320875.848	14.24027223	10.48651886	9.968771617	9.063159916	7.638526479	Coniferous forests
-121.4166672	52.75000035	9876.504	4621.016	1575.308	6.388888889	82.91666667	201446.424	1320875.848	14.24027223	10.48651886	9.968771617	9.063159916	7.638526479	Coniferous forests
-121.2500005	52.75000035	9876.504	4621.016	1575.308	6.388888889	82.91666667	201446.424	1320875.848	14.24027223	10.48651886	9.968771617	9.063159916	7.638526479	Coniferous forests
-121.0833339	52.75000035	9876.504	4621.016	1575.308	6.388888889	82.91666667	201446.424	1320875.848	14.24027223	10.48651886	9.968771617	9.063159916	7.638526479	Coniferous forests
-120.9166672	52.75000035	12600.11	3691.718	939.6281	6.111111111	68.19444444	115690.0426	879051.436	15.65833603	9.871298154	9.528301213	8.510409051	6.494957977	Coniferous forests
-120.7500005	52.75000035	12600.11	3691.718	939.6281	6.111111111	68.19444444	115690.0426	879051.436	15.65833603	9.871298154	9.528301213	8.510409051	6.494957977	Coniferous forests
-120.5833339	52.75000035	12600.11	3691.718	939.6281	6.111111111	68.19444444	115690.0426	879051.436	15.65833603	9.871298154	9.528301213	8.510409051	6.494957977	Coniferous forests
-120.4166672	52.75000035	12600.11	3691.718	939.6281	6.111111111	68.19444444	115690.0426	879051.436	15.65833603	9.871298154	9.528301213	8.510409051	6.494957977	Coniferous forests
-120.2500006	52.75000035	12600.11	3691.718	939.6281	6.111111111	68.19444444	115690.0426	879051.436	15.65833603	9.871298154	9.528301213	8.510409051	6.494957977	Coniferous forests
-120.0833339	52.75000035	12600.11	3691.718	939.6281	6.111111111	68.19444444	115690.0426	879051.436	15.65833603	9.871298154	9.528301213	8.510409051	6.494957977	Coniferous forests
-119.9166672	52.75000035	12430.32	4044.256	1602.92	6.388888889	57.5	94269.60547	639187.2988	15.41642239	9.588790337	9.123565594	8.297888637	6.625903169	Coniferous forests
-119.7500006	52.75000035	12430.32	4044.256	1602.92	6.388888889	57.5	94269.60547	639187.2988	15.41642239	9.588790337	9.123565594	8.297888637	6.625903169	Coniferous forests
-119.5833339	52.75000035	12430.32	4044.256	1602.92	6.388888889	57.5	94269.60547	639187.2988	15.41642239	9.588790337	9.123565594	8.297888637	6.625903169	Coniferous forests
-119.4166672	52.75000035	12430.32	4044.256	1602.92	6.388888889	57.5	94269.60547	639187.2988	15.41642239	9.588790337	9.123565594	8.297888637	6.625903169	Coniferous forests
-119.2500006	52.75000035	12430.32	4044.256	1602.92	6.388888889	57.5	94269.60547	639187.2988	15.41642239	9.588790337	9.123565594	8.297888637	6.625903169	Coniferous forests
-119.0833339	52.75000035	12430.32	4044.256	1602.92	6.388888889	57.5	94269.60547	639187.2988	15.41642239	9.588790337	9.123565594	8.297888637	6.625903169	Coniferous forests
-116.9166673	52.75000035	15965.08	16502.52	14119.1	6.944444444	73.66666667	393920.826	1618971.037	13.84928764	8.382020209	7.865294443	7.771184365	7.097393182	Coniferous forests
-116.7500006	52.75000035	15965.08	16502.52	14119.1	6.944444444	73.66666667	393920.826	1618971.037	13.84928764	8.382020209	7.865294443	7.771184365	7.097393182	Coniferous forests
-116.5833339	52.75000035	15965.08	16502.52	14119.1	6.944444444	73.66666667	393920.826	1618971.037	13.84928764	8.382020209	7.865294443	7.771184365	7.097393182	Coniferous forests
-116.4166673	52.75000035	15965.08	16502.52	14119.1	6.944444444	73.66666667	393920.826	1618971.037	13.84928764	8.382020209	7.865294443	7.771184365	7.097393182	Coniferous forests
-116.2500006	52.75000035	15965.08	16502.52	14119.1	6.944444444	73.66666667	393920.826	1618971.037	13.84928764	8.382020209	7.865294443	7.771184365	7.097393182	Coniferous forests
-116.0833339	52.75000035	15965.08	16502.52	14119.1	6.944444444	73.66666667	393920.826	1618971.037	13.84928764	8.382020209	7.865294443	7.771184365	7.097393182	Coniferous forests
-115.9166673	52.75000035	24034.53	45289.68	38635.49	13.45566781	75.57070711	735975.9561	1920267.625	14.76295302	12.09268626	11.46066272	11.28226727	10.49212506	Coniferous forests
-115.7500006	52.75000035	24034.53	45289.68	38635.49	13.45566781	75.57070711	735975.9561	1920267.625	14.76295302	12.09268626	11.46066272	11.28226727	10.49212506	Coniferous forests
-115.5833339	52.75000035	24034.53	45289.68	38635.49	13.45566781	75.57070711	735975.9561	1920267.625	14.76295302	12.09268626	11.46066272	11.28226727	10.49212506	Coniferous forests
-115.4166673	52.75000035	24034.53	45289.68	38635.49	13.45566781	75.57070711	735975.9561	1920267.625	14.76295302	12.09268626	11.46066272	11.28226727	10.49212506	Coniferous forests
-115.2500006	52.75000035	24034.53	45289.68	38635.49	13.45566781	75.57070711	735975.9561	1920267.625	14.76295302	12.09268626	11.46066272	11.28226727	10.49212506	Coniferous forests
-115.0833339	52.75000035	24034.53	45289.68	38635.49	13.45566781	75.57070711	735975.9561	1920267.625	14.76295302	12.09268626	11.46066272	11.28226727	10.49212506	Coniferous forests
87.08333086	52.75000035	5538.873	3751.172	1726.857	70.13888889	24.72222222	3325911.203	1136843.246	12.03643682	9.991044389	8.894904163	8.456814236	8.395104633	Coniferous forests
87.24999752	52.75000035	5538.873	3751.172	1726.857	70.13888889	24.72222222	3325911.203	1136843.246	12.03643682	9.991044389	8.894904163	8.456814236	8.395104633	Coniferous forests
87.41666419	52.75000035	5538.873	3751.172	1726.857	70.13888889	24.72222222	3325911.203	1136843.246	12.03643682	9.991044389	8.894904163	8.456814236	8.395104633	Coniferous forests
87.58333085	52.75000035	5538.873	3751.172	1726.857	70.13888889	24.72222222	3325911.203	1136843.246	12.03643682	9.991044389	8.894904163	8.456814236	8.395104633	Coniferous forests
87.74999752	52.75000035	5538.873	3751.172	1726.857	70.13888889	24.72222222	3325911.203	1136843.246	12.03643682	9.991044389	8.894904163	8.456814236	8.395104633	Coniferous forests
87.91666418	52.75000035	5538.873	3751.172	1726.857	70.13888889	24.72222222	3325911.203	1136843.246	12.03643682	9.991044389	8.894904163	8.456814236	8.395104633	Coniferous forests
128.2499971	52.75000035	30560.53	60300.81	52878.26	13.44444444	70.5	455400.4678	2033403.074	19.21369526	15.54656543	14.42381557	13.87937697	11.49118604	Coniferous forests
128.4166638	52.75000035	30560.53	60300.81	52878.26	13.44444444	70.5	455400.4678	2033403.074	19.21369526	15.54656543	14.42381557	13.87937697	11.49118604	Coniferous forests
128.5833305	52.75000035	30560.53	60300.81	52878.26	13.44444444	70.5	455400.4678	2033403.074	19.21369526	15.54656543	14.42381557	13.87937697	11.49118604	Coniferous forests
128.7499971	52.75000035	30560.53	60300.81	52878.26	13.44444444	70.5	455400.4678	2033403.074	19.21369526	15.54656543	14.42381557	13.87937697	11.49118604	Coniferous forests
128.9166638	52.75000035	30560.53	60300.81	52878.26	13.44444444	70.5	455400.4678	2033403.074	19.21369526	15.54656543	14.42381557	13.87937697	11.49118604	Coniferous forests
-127.0833338	52.58333368	13569.21	4427.364	1774.775	3.333333333	38.44444444	466189.647	1389908.921	16.91633044	11.58949306	11.19073513	10.05843982	8.227004687	Coniferous forests
-126.9166672	52.58333368	12750.8	3799.071	957.7736	13.85714286	52.54285714	215548.6409	605119.0409	15.78781713	10.06242874	9.706187566	8.677825027	6.621099008	Coniferous forests
-126.7500005	52.58333368	12750.8	3799.071	957.7736	13.85714286	52.54285714	215548.6409	605119.0409	15.78781713	10.06242874	9.706187566	8.677825027	6.621099008	Coniferous forests
-126.5833338	52.58333368	12750.8	3799.071	957.7736	13.85714286	52.54285714	215548.6409	605119.0409	15.78781713	10.06242874	9.706187566	8.677825027	6.621099008	Coniferous forests
-126.4166672	52.58333368	12750.8	3799.071	957.7736	13.85714286	52.54285714	215548.6409	605119.0409	15.78781713	10.06242874	9.706187566	8.677825027	6.621099008	Coniferous forests
-126.2500005	52.58333368	12750.8	3799.071	957.7736	13.85714286	52.54285714	215548.6409	605119.0409	15.78781713	10.06242874	9.706187566	8.677825027	6.621099008	Coniferous forests
-126.0833338	52.58333368	12750.8	3799.071	957.7736	13.85714286	52.54285714	215548.6409	605119.0409	15.78781713	10.06242874	9.706187566	8.677825027	6.621099008	Coniferous forests
-125.9166672	52.58333368	9971.9	4115.306	1466.621	7.111111111	78.72222222	173295.1572	759297.3965	14.63901141	10.79596432	9.844076872	9.303449803	8.409297162	Coniferous forests
-125.7500005	52.58333368	9971.9	4115.306	1466.621	7.111111111	78.72222222	173295.1572	759297.3965	14.63901141	10.79596432	9.844076872	9.303449803	8.409297162	Coniferous forests
-125.5833338	52.58333368	9971.9	4115.306	1466.621	7.111111111	78.72222222	173295.1572	759297.3965	14.63901141	10.79596432	9.844076872	9.303449803	8.409297162	Coniferous forests
-125.4166672	52.58333368	9971.9	4115.306	1466.621	7.111111111	78.72222222	173295.1572	759297.3965	14.63901141	10.79596432	9.844076872	9.303449803	8.409297162	Coniferous forests
-125.2500005	52.58333368	9971.9	4115.306	1466.621	7.111111111	78.72222222	173295.1572	759297.3965	14.63901141	10.79596432	9.844076872	9.303449803	8.409297162	Coniferous forests
-125.0833338	52.58333368	9971.9	4115.306	1466.621	7.111111111	78.72222222	173295.1572	759297.3965	14.63901141	10.79596432	9.844076872	9.303449803	8.409297162	Coniferous forests
-124.9166672	52.58333368	11212.91	12848.21	9218.816	5.555555556	88.11111111	138052.6736	1294281.129	13.78164188	11.2198569	10.45638977	9.86407921	9.018363953	Coniferous forests
-124.7500005	52.58333368	11212.91	12848.21	9218.816	5.555555556	88.11111111	138052.6736	1294281.129	13.78164188	11.2198569	10.45638977	9.86407921	9.018363953	Coniferous forests
-124.5833338	52.58333368	11212.91	12848.21	9218.816	5.555555556	88.11111111	138052.6736	1294281.129	13.78164188	11.2198569	10.45638977	9.86407921	9.018363953	Coniferous forests
-124.4166672	52.58333368	11212.91	12848.21	9218.816	5.555555556	88.11111111	138052.6736	1294281.129	13.78164188	11.2198569	10.45638977	9.86407921	9.018363953	Coniferous forests
-124.2500005	52.58333368	11212.91	12848.21	9218.816	5.555555556	88.11111111	138052.6736	1294281.129	13.78164188	11.2198569	10.45638977	9.86407921	9.018363953	Coniferous forests
-124.0833339	52.58333368	11212.91	12848.21	9218.816	5.555555556	88.11111111	138052.6736	1294281.129	13.78164188	11.2198569	10.45638977	9.86407921	9.018363953	Coniferous forests
-123.9166672	52.58333368	10952.42	13403.62	9730.489	10.69444444	78.75	134035.3794	1138912.57	13.36766911	10.95489968	10.26964352	9.608393696	8.784232895	Coniferous forests
-123.7500005	52.58333368	10952.42	13403.62	9730.489	10.69444444	78.75	134035.3794	1138912.57	13.36766911	10.95489968	10.26964352	9.608393696	8.784232895	Coniferous forests
-123.5833339	52.58333368	10952.42	13403.62	9730.489	10.69444444	78.75	134035.3794	1138912.57	13.36766911	10.95489968	10.26964352	9.608393696	8.784232895	Coniferous forests
-123.4166672	52.58333368	10952.42	13403.62	9730.489	10.69444444	78.75	134035.3794	1138912.57	13.36766911	10.95489968	10.26964352	9.608393696	8.784232895	Coniferous forests
-123.2500005	52.58333368	10952.42	13403.62	9730.489	10.69444444	78.75	134035.3794	1138912.57	13.36766911	10.95489968	10.26964352	9.608393696	8.784232895	Coniferous forests
-123.0833339	52.58333368	10952.42	13403.62	9730.489	10.69444444	78.75	134035.3794	1138912.57	13.36766911	10.95489968	10.26964352	9.608393696	8.784232895	Coniferous forests
-122.9166672	52.58333368	8855.367	10284.51	7250.892	10.97222222	77.5	295335.7366	1656184.621	12.58898449	10.3264664	9.690339141	9.038060692	8.422357149	Coniferous forests
-122.7500005	52.58333368	8855.367	10284.51	7250.892	10.97222222	77.5	295335.7366	1656184.621	12.58898449	10.3264664	9.690339141	9.038060692	8.422357149	Coniferous forests
-122.5833339	52.58333368	8855.367	10284.51	7250.892	10.97222222	77.5	295335.7366	1656184.621	12.58898449	10.3264664	9.690339141	9.038060692	8.422357149	Coniferous forests
-122.4166672	52.58333368	8855.367	10284.51	7250.892	10.97222222	77.5	295335.7366	1656184.621	12.58898449	10.3264664	9.690339141	9.038060692	8.422357149	Coniferous forests
-122.2500005	52.58333368	8855.367	10284.51	7250.892	10.97222222	77.5	295335.7366	1656184.621	12.58898449	10.3264664	9.690339141	9.038060692	8.422357149	Coniferous forests
-122.0833339	52.58333368	8855.367	10284.51	7250.892	10.97222222	77.5	295335.7366	1656184.621	12.58898449	10.3264664	9.690339141	9.038060692	8.422357149	Coniferous forests
-121.9166672	52.58333368	9876.504	4621.016	1575.308	6.388888889	82.91666667	201446.424	1320875.848	14.24027223	10.48651886	9.968771617	9.063159916	7.638526479	Coniferous forests
-121.7500005	52.58333368	9876.504	4621.016	1575.308	6.388888889	82.91666667	201446.424	1320875.848	14.24027223	10.48651886	9.968771617	9.063159916	7.638526479	Coniferous forests
-121.5833339	52.58333368	9876.504	4621.016	1575.308	6.388888889	82.91666667	201446.424	1320875.848	14.24027223	10.48651886	9.968771617	9.063159916	7.638526479	Coniferous forests
-121.4166672	52.58333368	9876.504	4621.016	1575.308	6.388888889	82.91666667	201446.424	1320875.848	14.24027223	10.48651886	9.968771617	9.063159916	7.638526479	Coniferous forests
-121.2500005	52.58333368	9876.504	4621.016	1575.308	6.388888889	82.91666667	201446.424	1320875.848	14.24027223	10.48651886	9.968771617	9.063159916	7.638526479	Coniferous forests
-121.0833339	52.58333368	9876.504	4621.016	1575.308	6.388888889	82.91666667	201446.424	1320875.848	14.24027223	10.48651886	9.968771617	9.063159916	7.638526479	Coniferous forests
-120.9166672	52.58333368	12600.11	3691.718	939.6281	6.111111111	68.19444444	115690.0426	879051.436	15.65833603	9.871298154	9.528301213	8.510409051	6.494957977	Coniferous forests
-120.7500005	52.58333368	12600.11	3691.718	939.6281	6.111111111	68.19444444	115690.0426	879051.436	15.65833603	9.871298154	9.528301213	8.510409051	6.494957977	Coniferous forests
-120.5833339	52.58333368	12600.11	3691.718	939.6281	6.111111111	68.19444444	115690.0426	879051.436	15.65833603	9.871298154	9.528301213	8.510409051	6.494957977	Coniferous forests
-120.4166672	52.58333368	12600.11	3691.718	939.6281	6.111111111	68.19444444	115690.0426	879051.436	15.65833603	9.871298154	9.528301213	8.510409051	6.494957977	Coniferous forests
-120.2500006	52.58333368	12600.11	3691.718	939.6281	6.111111111	68.19444444	115690.0426	879051.436	15.65833603	9.871298154	9.528301213	8.510409051	6.494957977	Coniferous forests
-120.0833339	52.58333368	12600.11	3691.718	939.6281	6.111111111	68.19444444	115690.0426	879051.436	15.65833603	9.871298154	9.528301213	8.510409051	6.494957977	Coniferous forests
-119.9166672	52.58333368	12430.32	4044.256	1602.92	6.388888889	57.5	94269.60547	639187.2988	15.41642239	9.588790337	9.123565594	8.297888637	6.625903169	Coniferous forests
-119.7500006	52.58333368	12430.32	4044.256	1602.92	6.388888889	57.5	94269.60547	639187.2988	15.41642239	9.588790337	9.123565594	8.297888637	6.625903169	Coniferous forests
-119.5833339	52.58333368	12430.32	4044.256	1602.92	6.388888889	57.5	94269.60547	639187.2988	15.41642239	9.588790337	9.123565594	8.297888637	6.625903169	Coniferous forests
-119.4166672	52.58333368	12430.32	4044.256	1602.92	6.388888889	57.5	94269.60547	639187.2988	15.41642239	9.588790337	9.123565594	8.297888637	6.625903169	Coniferous forests
-119.2500006	52.58333368	12430.32	4044.256	1602.92	6.388888889	57.5	94269.60547	639187.2988	15.41642239	9.588790337	9.123565594	8.297888637	6.625903169	Coniferous forests
-119.0833339	52.58333368	12430.32	4044.256	1602.92	6.388888889	57.5	94269.60547	639187.2988	15.41642239	9.588790337	9.123565594	8.297888637	6.625903169	Coniferous forests
-116.9166673	52.58333368	15965.08	16502.52	14119.1	6.944444444	73.66666667	393920.826	1618971.037	13.84928764	8.382020209	7.865294443	7.771184365	7.097393182	Coniferous forests
-116.7500006	52.58333368	15965.08	16502.52	14119.1	6.944444444	73.66666667	393920.826	1618971.037	13.84928764	8.382020209	7.865294443	7.771184365	7.097393182	Coniferous forests
-116.5833339	52.58333368	15965.08	16502.52	14119.1	6.944444444	73.66666667	393920.826	1618971.037	13.84928764	8.382020209	7.865294443	7.771184365	7.097393182	Coniferous forests
-116.4166673	52.58333368	15965.08	16502.52	14119.1	6.944444444	73.66666667	393920.826	1618971.037	13.84928764	8.382020209	7.865294443	7.771184365	7.097393182	Coniferous forests
-116.2500006	52.58333368	15965.08	16502.52	14119.1	6.944444444	73.66666667	393920.826	1618971.037	13.84928764	8.382020209	7.865294443	7.771184365	7.097393182	Coniferous forests
-116.0833339	52.58333368	15965.08	16502.52	14119.1	6.944444444	73.66666667	393920.826	1618971.037	13.84928764	8.382020209	7.865294443	7.771184365	7.097393182	Coniferous forests
-115.9166673	52.58333368	24034.53	45289.68	38635.49	13.45566781	75.57070711	735975.9561	1920267.625	14.76295302	12.09268626	11.46066272	11.28226727	10.49212506	Coniferous forests
-115.7500006	52.58333368	24034.53	45289.68	38635.49	13.45566781	75.57070711	735975.9561	1920267.625	14.76295302	12.09268626	11.46066272	11.28226727	10.49212506	Coniferous forests
-115.5833339	52.58333368	24034.53	45289.68	38635.49	13.45566781	75.57070711	735975.9561	1920267.625	14.76295302	12.09268626	11.46066272	11.28226727	10.49212506	Coniferous forests
-115.4166673	52.58333368	24034.53	45289.68	38635.49	13.45566781	75.57070711	735975.9561	1920267.625	14.76295302	12.09268626	11.46066272	11.28226727	10.49212506	Coniferous forests
-115.2500006	52.58333368	24034.53	45289.68	38635.49	13.45566781	75.57070711	735975.9561	1920267.625	14.76295302	12.09268626	11.46066272	11.28226727	10.49212506	Coniferous forests
-115.0833339	52.58333368	24034.53	45289.68	38635.49	13.45566781	75.57070711	735975.9561	1920267.625	14.76295302	12.09268626	11.46066272	11.28226727	10.49212506	Coniferous forests
87.08333086	52.58333368	5538.873	3751.172	1726.857	70.13888889	24.72222222	3325911.203	1136843.246	12.03643682	9.991044389	8.894904163	8.456814236	8.395104633	Coniferous forests
87.24999752	52.58333368	5538.873	3751.172	1726.857	70.13888889	24.72222222	3325911.203	1136843.246	12.03643682	9.991044389	8.894904163	8.456814236	8.395104633	Coniferous forests
87.41666419	52.58333368	5538.873	3751.172	1726.857	70.13888889	24.72222222	3325911.203	1136843.246	12.03643682	9.991044389	8.894904163	8.456814236	8.395104633	Coniferous forests
87.58333085	52.58333368	5538.873	3751.172	1726.857	70.13888889	24.72222222	3325911.203	1136843.246	12.03643682	9.991044389	8.894904163	8.456814236	8.395104633	Coniferous forests
87.74999752	52.58333368	5538.873	3751.172	1726.857	70.13888889	24.72222222	3325911.203	1136843.246	12.03643682	9.991044389	8.894904163	8.456814236	8.395104633	Coniferous forests
87.91666418	52.58333368	5538.873	3751.172	1726.857	70.13888889	24.72222222	3325911.203	1136843.246	12.03643682	9.991044389	8.894904163	8.456814236	8.395104633	Coniferous forests
102.0833307	52.58333368	20232.01	31207.43	25029.24	17.41666667	73.11111111	488428.4834	2007726.45	17.36855976	13.02735535	13.13649421	12.37224645	10.68233808	Coniferous forests
128.5833305	52.58333368	30560.53	60300.81	52878.26	13.44444444	70.5	455400.4678	2033403.074	19.21369526	15.54656543	14.42381557	13.87937697	11.49118604	Coniferous forests
128.7499971	52.58333368	30560.53	60300.81	52878.26	13.44444444	70.5	455400.4678	2033403.074	19.21369526	15.54656543	14.42381557	13.87937697	11.49118604	Coniferous forests
128.9166638	52.58333368	30560.53	60300.81	52878.26	13.44444444	70.5	455400.4678	2033403.074	19.21369526	15.54656543	14.42381557	13.87937697	11.49118604	Coniferous forests
-127.2500005	52.41666702	13569.21	4427.364	1774.775	3.333333333	38.44444444	466189.647	1389908.921	16.91633044	11.58949306	11.19073513	10.05843982	8.227004687	Coniferous forests
-127.0833338	52.41666702	13569.21	4427.364	1774.775	3.333333333	38.44444444	466189.647	1389908.921	16.91633044	11.58949306	11.19073513	10.05843982	8.227004687	Coniferous forests
-126.9166672	52.41666702	12750.8	3799.071	957.7736	13.85714286	52.54285714	215548.6409	605119.0409	15.78781713	10.06242874	9.706187566	8.677825027	6.621099008	Coniferous forests
-126.7500005	52.41666702	12750.8	3799.071	957.7736	13.85714286	52.54285714	215548.6409	605119.0409	15.78781713	10.06242874	9.706187566	8.677825027	6.621099008	Coniferous forests
-126.5833338	52.41666702	12750.8	3799.071	957.7736	13.85714286	52.54285714	215548.6409	605119.0409	15.78781713	10.06242874	9.706187566	8.677825027	6.621099008	Coniferous forests
-126.4166672	52.41666702	12750.8	3799.071	957.7736	13.85714286	52.54285714	215548.6409	605119.0409	15.78781713	10.06242874	9.706187566	8.677825027	6.621099008	Coniferous forests
-126.2500005	52.41666702	12750.8	3799.071	957.7736	13.85714286	52.54285714	215548.6409	605119.0409	15.78781713	10.06242874	9.706187566	8.677825027	6.621099008	Coniferous forests
-126.0833338	52.41666702	12750.8	3799.071	957.7736	13.85714286	52.54285714	215548.6409	605119.0409	15.78781713	10.06242874	9.706187566	8.677825027	6.621099008	Coniferous forests
-125.9166672	52.41666702	9971.9	4115.306	1466.621	7.111111111	78.72222222	173295.1572	759297.3965	14.63901141	10.79596432	9.844076872	9.303449803	8.409297162	Coniferous forests
-125.7500005	52.41666702	9971.9	4115.306	1466.621	7.111111111	78.72222222	173295.1572	759297.3965	14.63901141	10.79596432	9.844076872	9.303449803	8.409297162	Coniferous forests
-125.5833338	52.41666702	9971.9	4115.306	1466.621	7.111111111	78.72222222	173295.1572	759297.3965	14.63901141	10.79596432	9.844076872	9.303449803	8.409297162	Coniferous forests
-125.4166672	52.41666702	9971.9	4115.306	1466.621	7.111111111	78.72222222	173295.1572	759297.3965	14.63901141	10.79596432	9.844076872	9.303449803	8.409297162	Coniferous forests
-125.2500005	52.41666702	9971.9	4115.306	1466.621	7.111111111	78.72222222	173295.1572	759297.3965	14.63901141	10.79596432	9.844076872	9.303449803	8.409297162	Coniferous forests
-125.0833338	52.41666702	9971.9	4115.306	1466.621	7.111111111	78.72222222	173295.1572	759297.3965	14.63901141	10.79596432	9.844076872	9.303449803	8.409297162	Coniferous forests
-124.9166672	52.41666702	11212.91	12848.21	9218.816	5.555555556	88.11111111	138052.6736	1294281.129	13.78164188	11.2198569	10.45638977	9.86407921	9.018363953	Coniferous forests
-124.7500005	52.41666702	11212.91	12848.21	9218.816	5.555555556	88.11111111	138052.6736	1294281.129	13.78164188	11.2198569	10.45638977	9.86407921	9.018363953	Coniferous forests
-124.5833338	52.41666702	11212.91	12848.21	9218.816	5.555555556	88.11111111	138052.6736	1294281.129	13.78164188	11.2198569	10.45638977	9.86407921	9.018363953	Coniferous forests
-124.4166672	52.41666702	11212.91	12848.21	9218.816	5.555555556	88.11111111	138052.6736	1294281.129	13.78164188	11.2198569	10.45638977	9.86407921	9.018363953	Coniferous forests
-124.2500005	52.41666702	11212.91	12848.21	9218.816	5.555555556	88.11111111	138052.6736	1294281.129	13.78164188	11.2198569	10.45638977	9.86407921	9.018363953	Coniferous forests
-124.0833339	52.41666702	11212.91	12848.21	9218.816	5.555555556	88.11111111	138052.6736	1294281.129	13.78164188	11.2198569	10.45638977	9.86407921	9.018363953	Coniferous forests
-123.9166672	52.41666702	10952.42	13403.62	9730.489	10.69444444	78.75	134035.3794	1138912.57	13.36766911	10.95489968	10.26964352	9.608393696	8.784232895	Coniferous forests
-123.7500005	52.41666702	10952.42	13403.62	9730.489	10.69444444	78.75	134035.3794	1138912.57	13.36766911	10.95489968	10.26964352	9.608393696	8.784232895	Coniferous forests
-123.5833339	52.41666702	10952.42	13403.62	9730.489	10.69444444	78.75	134035.3794	1138912.57	13.36766911	10.95489968	10.26964352	9.608393696	8.784232895	Coniferous forests
-123.4166672	52.41666702	10952.42	13403.62	9730.489	10.69444444	78.75	134035.3794	1138912.57	13.36766911	10.95489968	10.26964352	9.608393696	8.784232895	Coniferous forests
-123.2500005	52.41666702	10952.42	13403.62	9730.489	10.69444444	78.75	134035.3794	1138912.57	13.36766911	10.95489968	10.26964352	9.608393696	8.784232895	Coniferous forests
-123.0833339	52.41666702	10952.42	13403.62	9730.489	10.69444444	78.75	134035.3794	1138912.57	13.36766911	10.95489968	10.26964352	9.608393696	8.784232895	Coniferous forests
-122.9166672	52.41666702	8855.367	10284.51	7250.892	10.97222222	77.5	295335.7366	1656184.621	12.58898449	10.3264664	9.690339141	9.038060692	8.422357149	Coniferous forests
-122.7500005	52.41666702	8855.367	10284.51	7250.892	10.97222222	77.5	295335.7366	1656184.621	12.58898449	10.3264664	9.690339141	9.038060692	8.422357149	Coniferous forests
-122.5833339	52.41666702	8855.367	10284.51	7250.892	10.97222222	77.5	295335.7366	1656184.621	12.58898449	10.3264664	9.690339141	9.038060692	8.422357149	Coniferous forests
-122.4166672	52.41666702	8855.367	10284.51	7250.892	10.97222222	77.5	295335.7366	1656184.621	12.58898449	10.3264664	9.690339141	9.038060692	8.422357149	Coniferous forests
-122.2500005	52.41666702	8855.367	10284.51	7250.892	10.97222222	77.5	295335.7366	1656184.621	12.58898449	10.3264664	9.690339141	9.038060692	8.422357149	Coniferous forests
-122.0833339	52.41666702	8855.367	10284.51	7250.892	10.97222222	77.5	295335.7366	1656184.621	12.58898449	10.3264664	9.690339141	9.038060692	8.422357149	Coniferous forests
-121.9166672	52.41666702	9876.504	4621.016	1575.308	6.388888889	82.91666667	201446.424	1320875.848	14.24027223	10.48651886	9.968771617	9.063159916	7.638526479	Coniferous forests
-121.7500005	52.41666702	9876.504	4621.016	1575.308	6.388888889	82.91666667	201446.424	1320875.848	14.24027223	10.48651886	9.968771617	9.063159916	7.638526479	Coniferous forests
-121.5833339	52.41666702	9876.504	4621.016	1575.308	6.388888889	82.91666667	201446.424	1320875.848	14.24027223	10.48651886	9.968771617	9.063159916	7.638526479	Coniferous forests
-121.4166672	52.41666702	9876.504	4621.016	1575.308	6.388888889	82.91666667	201446.424	1320875.848	14.24027223	10.48651886	9.968771617	9.063159916	7.638526479	Coniferous forests
-121.2500005	52.41666702	9876.504	4621.016	1575.308	6.388888889	82.91666667	201446.424	1320875.848	14.24027223	10.48651886	9.968771617	9.063159916	7.638526479	Coniferous forests
-121.0833339	52.41666702	9876.504	4621.016	1575.308	6.388888889	82.91666667	201446.424	1320875.848	14.24027223	10.48651886	9.968771617	9.063159916	7.638526479	Coniferous forests
-120.9166672	52.41666702	12600.11	3691.718	939.6281	6.111111111	68.19444444	115690.0426	879051.436	15.65833603	9.871298154	9.528301213	8.510409051	6.494957977	Coniferous forests
-120.7500005	52.41666702	12600.11	3691.718	939.6281	6.111111111	68.19444444	115690.0426	879051.436	15.65833603	9.871298154	9.528301213	8.510409051	6.494957977	Coniferous forests
-120.5833339	52.41666702	12600.11	3691.718	939.6281	6.111111111	68.19444444	115690.0426	879051.436	15.65833603	9.871298154	9.528301213	8.510409051	6.494957977	Coniferous forests
-120.4166672	52.41666702	12600.11	3691.718	939.6281	6.111111111	68.19444444	115690.0426	879051.436	15.65833603	9.871298154	9.528301213	8.510409051	6.494957977	Coniferous forests
-120.2500006	52.41666702	12600.11	3691.718	939.6281	6.111111111	68.19444444	115690.0426	879051.436	15.65833603	9.871298154	9.528301213	8.510409051	6.494957977	Coniferous forests
-120.0833339	52.41666702	12600.11	3691.718	939.6281	6.111111111	68.19444444	115690.0426	879051.436	15.65833603	9.871298154	9.528301213	8.510409051	6.494957977	Coniferous forests
-119.9166672	52.41666702	12430.32	4044.256	1602.92	6.388888889	57.5	94269.60547	639187.2988	15.41642239	9.588790337	9.123565594	8.297888637	6.625903169	Coniferous forests
-119.7500006	52.41666702	12430.32	4044.256	1602.92	6.388888889	57.5	94269.60547	639187.2988	15.41642239	9.588790337	9.123565594	8.297888637	6.625903169	Coniferous forests
-119.5833339	52.41666702	12430.32	4044.256	1602.92	6.388888889	57.5	94269.60547	639187.2988	15.41642239	9.588790337	9.123565594	8.297888637	6.625903169	Coniferous forests
-119.4166672	52.41666702	12430.32	4044.256	1602.92	6.388888889	57.5	94269.60547	639187.2988	15.41642239	9.588790337	9.123565594	8.297888637	6.625903169	Coniferous forests
-119.2500006	52.41666702	12430.32	4044.256	1602.92	6.388888889	57.5	94269.60547	639187.2988	15.41642239	9.588790337	9.123565594	8.297888637	6.625903169	Coniferous forests
-119.0833339	52.41666702	12430.32	4044.256	1602.92	6.388888889	57.5	94269.60547	639187.2988	15.41642239	9.588790337	9.123565594	8.297888637	6.625903169	Coniferous forests
-116.9166673	52.41666702	15965.08	16502.52	14119.1	6.944444444	73.66666667	393920.826	1618971.037	13.84928764	8.382020209	7.865294443	7.771184365	7.097393182	Coniferous forests
-116.7500006	52.41666702	15965.08	16502.52	14119.1	6.944444444	73.66666667	393920.826	1618971.037	13.84928764	8.382020209	7.865294443	7.771184365	7.097393182	Coniferous forests
-116.5833339	52.41666702	15965.08	16502.52	14119.1	6.944444444	73.66666667	393920.826	1618971.037	13.84928764	8.382020209	7.865294443	7.771184365	7.097393182	Coniferous forests
-116.4166673	52.41666702	15965.08	16502.52	14119.1	6.944444444	73.66666667	393920.826	1618971.037	13.84928764	8.382020209	7.865294443	7.771184365	7.097393182	Coniferous forests
-116.2500006	52.41666702	15965.08	16502.52	14119.1	6.944444444	73.66666667	393920.826	1618971.037	13.84928764	8.382020209	7.865294443	7.771184365	7.097393182	Coniferous forests
-116.0833339	52.41666702	15965.08	16502.52	14119.1	6.944444444	73.66666667	393920.826	1618971.037	13.84928764	8.382020209	7.865294443	7.771184365	7.097393182	Coniferous forests
-115.9166673	52.41666702	24034.53	45289.68	38635.49	13.45566781	75.57070711	735975.9561	1920267.625	14.76295302	12.09268626	11.46066272	11.28226727	10.49212506	Coniferous forests
-115.7500006	52.41666702	24034.53	45289.68	38635.49	13.45566781	75.57070711	735975.9561	1920267.625	14.76295302	12.09268626	11.46066272	11.28226727	10.49212506	Coniferous forests
-115.5833339	52.41666702	24034.53	45289.68	38635.49	13.45566781	75.57070711	735975.9561	1920267.625	14.76295302	12.09268626	11.46066272	11.28226727	10.49212506	Coniferous forests
-115.4166673	52.41666702	24034.53	45289.68	38635.49	13.45566781	75.57070711	735975.9561	1920267.625	14.76295302	12.09268626	11.46066272	11.28226727	10.49212506	Coniferous forests
-115.2500006	52.41666702	24034.53	45289.68	38635.49	13.45566781	75.57070711	735975.9561	1920267.625	14.76295302	12.09268626	11.46066272	11.28226727	10.49212506	Coniferous forests
-115.0833339	52.41666702	24034.53	45289.68	38635.49	13.45566781	75.57070711	735975.9561	1920267.625	14.76295302	12.09268626	11.46066272	11.28226727	10.49212506	Coniferous forests
87.08333086	52.41666702	5538.873	3751.172	1726.857	70.13888889	24.72222222	3325911.203	1136843.246	12.03643682	9.991044389	8.894904163	8.456814236	8.395104633	Coniferous forests
87.24999752	52.41666702	5538.873	3751.172	1726.857	70.13888889	24.72222222	3325911.203	1136843.246	12.03643682	9.991044389	8.894904163	8.456814236	8.395104633	Coniferous forests
87.41666419	52.41666702	5538.873	3751.172	1726.857	70.13888889	24.72222222	3325911.203	1136843.246	12.03643682	9.991044389	8.894904163	8.456814236	8.395104633	Coniferous forests
87.58333085	52.41666702	5538.873	3751.172	1726.857	70.13888889	24.72222222	3325911.203	1136843.246	12.03643682	9.991044389	8.894904163	8.456814236	8.395104633	Coniferous forests
87.74999752	52.41666702	5538.873	3751.172	1726.857	70.13888889	24.72222222	3325911.203	1136843.246	12.03643682	9.991044389	8.894904163	8.456814236	8.395104633	Coniferous forests
87.91666418	52.41666702	5538.873	3751.172	1726.857	70.13888889	24.72222222	3325911.203	1136843.246	12.03643682	9.991044389	8.894904163	8.456814236	8.395104633	Coniferous forests
102.4166641	52.41666702	20232.01	31207.43	25029.24	17.41666667	73.11111111	488428.4834	2007726.45	17.36855976	13.02735535	13.13649421	12.37224645	10.68233808	Coniferous forests
128.7499971	52.41666702	30560.53	60300.81	52878.26	13.44444444	70.5	455400.4678	2033403.074	19.21369526	15.54656543	14.42381557	13.87937697	11.49118604	Coniferous forests
128.9166638	52.41666702	30560.53	60300.81	52878.26	13.44444444	70.5	455400.4678	2033403.074	19.21369526	15.54656543	14.42381557	13.87937697	11.49118604	Coniferous forests
-127.5833338	52.25000035	13569.21	4427.364	1774.775	3.333333333	38.44444444	466189.647	1389908.921	16.91633044	11.58949306	11.19073513	10.05843982	8.227004687	Coniferous forests
-127.4166672	52.25000035	13569.21	4427.364	1774.775	3.333333333	38.44444444	466189.647	1389908.921	16.91633044	11.58949306	11.19073513	10.05843982	8.227004687	Coniferous forests
-127.2500005	52.25000035	13569.21	4427.364	1774.775	3.333333333	38.44444444	466189.647	1389908.921	16.91633044	11.58949306	11.19073513	10.05843982	8.227004687	Coniferous forests
-127.0833338	52.25000035	13569.21	4427.364	1774.775	3.333333333	38.44444444	466189.647	1389908.921	16.91633044	11.58949306	11.19073513	10.05843982	8.227004687	Coniferous forests
-126.7500005	52.25000035	12750.8	3799.071	957.7736	13.85714286	52.54285714	215548.6409	605119.0409	15.78781713	10.06242874	9.706187566	8.677825027	6.621099008	Coniferous forests
-126.5833338	52.25000035	12750.8	3799.071	957.7736	13.85714286	52.54285714	215548.6409	605119.0409	15.78781713	10.06242874	9.706187566	8.677825027	6.621099008	Coniferous forests
-126.4166672	52.25000035	12750.8	3799.071	957.7736	13.85714286	52.54285714	215548.6409	605119.0409	15.78781713	10.06242874	9.706187566	8.677825027	6.621099008	Coniferous forests
-125.9166672	52.25000035	9971.9	4115.306	1466.621	7.111111111	78.72222222	173295.1572	759297.3965	14.63901141	10.79596432	9.844076872	9.303449803	8.409297162	Coniferous forests
-125.7500005	52.25000035	9971.9	4115.306	1466.621	7.111111111	78.72222222	173295.1572	759297.3965	14.63901141	10.79596432	9.844076872	9.303449803	8.409297162	Coniferous forests
-125.5833338	52.25000035	9971.9	4115.306	1466.621	7.111111111	78.72222222	173295.1572	759297.3965	14.63901141	10.79596432	9.844076872	9.303449803	8.409297162	Coniferous forests
-125.4166672	52.25000035	9971.9	4115.306	1466.621	7.111111111	78.72222222	173295.1572	759297.3965	14.63901141	10.79596432	9.844076872	9.303449803	8.409297162	Coniferous forests
-125.2500005	52.25000035	9971.9	4115.306	1466.621	7.111111111	78.72222222	173295.1572	759297.3965	14.63901141	10.79596432	9.844076872	9.303449803	8.409297162	Coniferous forests
-125.0833338	52.25000035	9971.9	4115.306	1466.621	7.111111111	78.72222222	173295.1572	759297.3965	14.63901141	10.79596432	9.844076872	9.303449803	8.409297162	Coniferous forests
-124.9166672	52.25000035	11212.91	12848.21	9218.816	5.555555556	88.11111111	138052.6736	1294281.129	13.78164188	11.2198569	10.45638977	9.86407921	9.018363953	Coniferous forests
[truncated: 76,884 more rows]
